# Supplementary material for: Global burden of burns among children and adolescents: a trend analysis from the global burden of disease study 2019
Source: Front Public Health. 2025 Jan 28;13:1505023. doi: 10.3389/fpubh.2025.1505023 (PMC11810748; doi:10.3389/fpubh.2025.1505023)
Supplement: Supplementary file 1 [file Data_Sheet_1.XLSX]

## Sheet: sheet1
Location	1990	1991	1992	1993	1994	1995	1996	1997	1998	1999	2000	2001	2002	2003	2004	2005	2006	2007	2008	2009	2010	2011	2012	2013	2014	2015	2016	2017	2018	2019
Global	0·511	0·516	0·521	0·525	0·529	0·534	0·538	0·542	0·547	0·551	0·556	0·561	0·566	0·571	0·576	0·581	0·586	0·591	0·596	0·601	0·607	0·612	0·616	0·621	0·626	0·631	0·635	0·641	0·647	0·651
Central Europe, eastern Europe, and central Asia	0·648	0·654	0·662	0·666	0·669	0·672	0·675	0·678	0·681	0·684	0·687	0·69	0·694	0·698	0·704	0·71	0·714	0·719	0·724	0·728	0·732	0·735	0·738	0·742	0·745	0·748	0·751	0·754	0·758	0·76
Central Asia	0·551	0·555	0·557	0·558	0·559	0·559	0·56	0·56	0·561	0·563	0·566	0·569	0·574	0·579	0·585	0·591	0·598	0·605	0·611	0·617	0·622	0·627	0·632	0·637	0·642	0·647	0·651	0·655	0·659	0·663
Armenia	0·536	0·541	0·541	0·542	0·544	0·546	0·55	0·554	0·559	0·564	0·57	0·577	0·586	0·596	0·606	0·616	0·626	0·637	0·647	0·652	0·658	0·662	0·666	0·67	0·673	0·676	0·679	0·682	0·686	0·689
Azerbaijan	0·576	0·578	0·579	0·578	0·576	0·573	0·569	0·565	0·561	0·559	0·559	0·561	0·564	0·569	0·575	0·583	0·594	0·607	0·619	0·628	0·637	0·645	0·652	0·658	0·664	0·669	0·673	0·677	0·68	0·683
Georgia	0·654	0·658	0·657	0·654	0·65	0·644	0·638	0·633	0·628	0·625	0·624	0·626	0·63	0·636	0·641	0·646	0·651	0·656	0·66	0·663	0·665	0·668	0·672	0·676	0·68	0·684	0·688	0·693	0·697	0·702
Kazakhstan	0·602	0·606	0·611	0·615	0·619	0·622	0·625	0·628	0·63	0·632	0·635	0·639	0·644	0·649	0·655	0·661	0·667	0·674	0·679	0·683	0·688	0·692	0·696	0·7	0·704	0·708	0·712	0·716	0·72	0·723
Kyrgyzstan	0·532	0·537	0·541	0·543	0·542	0·541	0·539	0·537	0·536	0·534	0·534	0·535	0·537	0·54	0·544	0·546	0·549	0·552	0·555	0·558	0·56	0·563	0·565	0·569	0·574	0·578	0·583	0·588	0·592	0·596
Mongolia	0·465	0·47	0·475	0·48	0·484	0·49	0·495	0·501	0·506	0·512	0·517	0·523	0·528	0·534	0·539	0·545	0·55	0·555	0·56	0·563	0·566	0·57	0·575	0·579	0·584	0·588	0·592	0·597	0·601	0·606
Tajikistan	0·468	0·473	0·474	0·474	0·472	0·468	0·462	0·457	0·451	0·445	0·441	0·44	0·443	0·448	0·456	0·463	0·47	0·477	0·483	0·489	0·495	0·5	0·505	0·511	0·516	0·521	0·526	0·531	0·535	0·539
Turkmenistan	0·548	0·551	0·554	0·557	0·557	0·558	0·558	0·557	0·556	0·557	0·561	0·565	0·57	0·576	0·582	0·588	0·595	0·601	0·606	0·611	0·616	0·622	0·628	0·635	0·642	0·648	0·654	0·66	0·666	0·67
Uzbekistan	0·49	0·492	0·494	0·496	0·498	0·501	0·505	0·51	0·515	0·52	0·525	0·531	0·536	0·541	0·546	0·551	0·556	0·561	0·567	0·572	0·578	0·584	0·59	0·597	0·603	0·609	0·616	0·622	0·627	0·631
Central Europe	0·641	0·647	0·652	0·658	0·665	0·672	0·678	0·683	0·689	0·695	0·702	0·709	0·715	0·72	0·726	0·731	0·736	0·74	0·745	0·75	0·756	0·76	0·764	0·768	0·771	0·775	0·778	0·781	0·785	0·788
Albania	0·54	0·537	0·534	0·533	0·535	0·538	0·544	0·549	0·555	0·561	0·569	0·577	0·585	0·593	0·601	0·608	0·615	0·621	0·627	0·631	0·636	0·64	0·645	0·651	0·658	0·664	0·669	0·674	0·678	0·681
Bosnia and Herzegovina	0·533	0·534	0·532	0·529	0·527	0·528	0·54	0·558	0·576	0·591	0·604	0·616	0·626	0·636	0·644	0·651	0·658	0·665	0·671	0·677	0·682	0·686	0·691	0·695	0·698	0·702	0·706	0·71	0·714	0·718
Bulgaria	0·631	0·641	0·648	0·656	0·666	0·671	0·676	0·681	0·677	0·675	0·68	0·688	0·693	0·697	0·701	0·706	0·71	0·715	0·718	0·724	0·733	0·737	0·74	0·743	0·746	0·75	0·752	0·755	0·76	0·764
Croatia	0·68	0·688	0·692	0·692	0·692	0·691	0·691	0·697	0·703	0·707	0·713	0·719	0·725	0·73	0·734	0·739	0·745	0·748	0·753	0·758	0·763	0·767	0·77	0·774	0·777	0·781	0·784	0·788	0·791	0·794
Czech Republic	0·688	0·696	0·705	0·718	0·736	0·748	0·755	0·76	0·765	0·771	0·776	0·782	0·786	0·79	0·794	0·798	0·801	0·804	0·807	0·81	0·813	0·816	0·818	0·819	0·82	0·82	0·82	0·822	0·825	0·828
Hungary	0·659	0·663	0·671	0·678	0·685	0·693	0·7	0·707	0·713	0·718	0·724	0·73	0·735	0·741	0·746	0·751	0·756	0·76	0·763	0·768	0·772	0·773	0·774	0·774	0·775	0·778	0·781	0·784	0·788	0·791
Montenegro	0·701	0·701	0·699	0·695	0·69	0·687	0·686	0·687	0·69	0·692	0·696	0·701	0·706	0·712	0·717	0·723	0·729	0·736	0·743	0·749	0·754	0·759	0·764	0·768	0·773	0·777	0·78	0·784	0·788	0·791
North Macedonia	0·618	0·62	0·623	0·625	0·627	0·631	0·635	0·64	0·646	0·651	0·656	0·662	0·668	0·674	0·679	0·684	0·689	0·694	0·7	0·704	0·709	0·713	0·717	0·722	0·726	0·73	0·734	0·738	0·741	0·744
Poland	0·632	0·637	0·644	0·653	0·661	0·67	0·677	0·685	0·693	0·701	0·709	0·717	0·724	0·73	0·735	0·74	0·743	0·747	0·752	0·757	0·763	0·77	0·775	0·78	0·784	0·788	0·791	0·795	0·798	0·802
Romania	0·625	0·632	0·635	0·638	0·643	0·649	0·653	0·655	0·659	0·664	0·669	0·677	0·682	0·686	0·693	0·698	0·702	0·707	0·711	0·718	0·726	0·729	0·734	0·74	0·741	0·744	0·747	0·752	0·756	0·76
Serbia	0·626	0·635	0·639	0·639	0·64	0·64	0·644	0·647	0·651	0·657	0·661	0·665	0·67	0·676	0·685	0·694	0·702	0·709	0·716	0·723	0·729	0·735	0·739	0·744	0·748	0·753	0·756	0·76	0·763	0·767
Slovakia	0·656	0·662	0·668	0·679	0·693	0·702	0·709	0·716	0·724	0·731	0·739	0·746	0·752	0·756	0·76	0·766	0·772	0·777	0·781	0·784	0·789	0·794	0·798	0·801	0·803	0·803	0·804	0·805	0·808	0·812
Slovenia	0·726	0·731	0·736	0·741	0·746	0·751	0·756	0·762	0·768	0·774	0·78	0·787	0·793	0·797	0·802	0·807	0·811	0·814	0·818	0·82	0·822	0·824	0·825	0·827	0·829	0·831	0·833	0·835	0·838	0·84
Eastern Europe	0·68	0·687	0·697	0·702	0·702	0·705	0·707	0·708	0·709	0·711	0·711	0·713	0·716	0·72	0·727	0·734	0·74	0·745	0·751	0·757	0·762	0·765	0·768	0·772	0·777	0·781	0·785	0·788	0·791	0·793
Belarus	0·591	0·595	0·6	0·606	0·611	0·614	0·618	0·62	0·621	0·624	0·629	0·635	0·642	0·65	0·658	0·665	0·671	0·678	0·687	0·695	0·703	0·709	0·713	0·719	0·725	0·73	0·734	0·738	0·742	0·745
Estonia	0·665	0·676	0·687	0·696	0·7	0·705	0·711	0·717	0·721	0·726	0·733	0·741	0·748	0·753	0·759	0·765	0·771	0·777	0·785	0·792	0·798	0·804	0·809	0·813	0·817	0·821	0·825	0·829	0·833	0·835
Latvia	0·675	0·682	0·691	0·7	0·708	0·713	0·716	0·719	0·721	0·723	0·727	0·733	0·739	0·745	0·753	0·76	0·766	0·774	0·784	0·793	0·797	0·798	0·801	0·803	0·804	0·805	0·809	0·813	0·817	0·82
Lithuania	0·67	0·672	0·682	0·691	0·694	0·696	0·7	0·705	0·709	0·714	0·723	0·73	0·736	0·743	0·752	0·76	0·765	0·771	0·782	0·792	0·797	0·801	0·808	0·813	0·817	0·822	0·829	0·835	0·839	0·843
Moldova	0·585	0·589	0·591	0·594	0·594	0·595	0·594	0·593	0·591	0·587	0·585	0·585	0·588	0·593	0·6	0·607	0·615	0·622	0·63	0·637	0·644	0·651	0·658	0·665	0·672	0·677	0·683	0·688	0·693	0·696
Russia	0·695	0·703	0·716	0·72	0·719	0·722	0·724	0·725	0·726	0·728	0·728	0·728	0·73	0·734	0·741	0·749	0·754	0·759	0·764	0·77	0·775	0·777	0·779	0·784	0·788	0·793	0·797	0·801	0·803	0·805
Ukraine	0·653	0·657	0·661	0·665	0·666	0·667	0·667	0·667	0·666	0·665	0·664	0·665	0·668	0·672	0·679	0·685	0·692	0·699	0·706	0·71	0·713	0·718	0·721	0·725	0·727	0·729	0·73	0·732	0·734	0·736
High income	0·755	0·76	0·765	0·769	0·773	0·777	0·78	0·783	0·786	0·788	0·791	0·795	0·799	0·801	0·804	0·806	0·807	0·809	0·812	0·816	0·82	0·823	0·826	0·829	0·832	0·835	0·839	0·842	0·845	0·847
Australasia	0·742	0·746	0·749	0·753	0·757	0·761	0·765	0·769	0·773	0·777	0·781	0·785	0·789	0·793	0·797	0·799	0·799	0·8	0·803	0·807	0·81	0·812	0·816	0·821	0·825	0·828	0·832	0·835	0·837	0·84
Australia	0·738	0·741	0·745	0·749	0·753	0·757	0·761	0·766	0·77	0·774	0·778	0·782	0·787	0·791	0·795	0·797	0·798	0·799	0·802	0·806	0·809	0·812	0·815	0·82	0·824	0·828	0·832	0·834	0·837	0·839
New Zealand	0·757	0·762	0·765	0·769	0·772	0·774	0·778	0·782	0·785	0·787	0·79	0·794	0·796	0·798	0·802	0·803	0·8	0·8	0·803	0·807	0·809	0·812	0·816	0·821	0·825	0·828	0·832	0·835	0·838	0·84
High-income Asia Pacific	0·767	0·773	0·779	0·785	0·79	0·796	0·801	0·805	0·809	0·813	0·816	0·819	0·823	0·826	0·83	0·833	0·836	0·839	0·842	0·844	0·847	0·85	0·853	0·856	0·859	0·862	0·865	0·868	0·871	0·873
Brunei	0·676	0·682	0·688	0·694	0·7	0·706	0·712	0·717	0·723	0·729	0·735	0·741	0·747	0·753	0·758	0·764	0·769	0·774	0·779	0·784	0·789	0·793	0·797	0·801	0·806	0·809	0·813	0·817	0·82	0·823
Japan	0·791	0·796	0·801	0·805	0·809	0·813	0·817	0·82	0·822	0·824	0·826	0·828	0·83	0·833	0·836	0·838	0·84	0·842	0·844	0·846	0·848	0·85	0·853	0·855	0·857	0·86	0·862	0·865	0·867	0·87
Aichi	0·801	0·806	0·811	0·816	0·82	0·825	0·828	0·831	0·833	0·835	0·837	0·838	0·841	0·843	0·846	0·848	0·85	0·852	0·854	0·856	0·859	0·861	0·864	0·866	0·869	0·871	0·874	0·876	0·879	0·881
Akita	0·746	0·75	0·754	0·759	0·763	0·768	0·772	0·776	0·779	0·781	0·784	0·786	0·789	0·791	0·794	0·796	0·798	0·8	0·802	0·803	0·806	0·808	0·811	0·813	0·816	0·819	0·822	0·824	0·827	0·83
Aomori	0·736	0·74	0·745	0·749	0·754	0·758	0·762	0·766	0·768	0·771	0·773	0·775	0·779	0·782	0·786	0·789	0·791	0·794	0·796	0·798	0·8	0·803	0·806	0·809	0·811	0·814	0·817	0·82	0·823	0·826
Chiba	0·79	0·794	0·8	0·804	0·808	0·813	0·817	0·82	0·822	0·824	0·825	0·826	0·827	0·829	0·832	0·834	0·835	0·837	0·838	0·84	0·842	0·844	0·846	0·848	0·85	0·852	0·855	0·857	0·859	0·861
Ehime	0·757	0·761	0·766	0·771	0·775	0·78	0·784	0·788	0·791	0·795	0·797	0·8	0·802	0·805	0·807	0·809	0·811	0·812	0·814	0·816	0·818	0·82	0·822	0·824	0·827	0·83	0·833	0·836	0·838	0·841
Fukui	0·767	0·772	0·778	0·782	0·787	0·791	0·795	0·799	0·802	0·806	0·808	0·811	0·813	0·816	0·818	0·821	0·823	0·826	0·828	0·831	0·833	0·836	0·838	0·84	0·842	0·844	0·846	0·849	0·851	0·854
Fukuoka	0·783	0·786	0·791	0·795	0·799	0·803	0·807	0·81	0·813	0·815	0·818	0·82	0·822	0·825	0·828	0·829	0·831	0·832	0·833	0·835	0·837	0·84	0·842	0·844	0·846	0·848	0·85	0·853	0·855	0·858
Fukushima	0·751	0·755	0·76	0·764	0·768	0·773	0·776	0·779	0·781	0·784	0·785	0·787	0·79	0·794	0·797	0·8	0·803	0·805	0·807	0·809	0·812	0·814	0·816	0·818	0·821	0·823	0·826	0·83	0·833	0·836
Gifu	0·771	0·776	0·781	0·786	0·79	0·795	0·798	0·802	0·804	0·806	0·808	0·81	0·813	0·815	0·818	0·821	0·823	0·825	0·826	0·828	0·831	0·833	0·836	0·838	0·84	0·842	0·845	0·847	0·849	0·852
Gunma	0·774	0·778	0·783	0·788	0·792	0·796	0·8	0·803	0·805	0·807	0·808	0·81	0·813	0·816	0·819	0·821	0·823	0·825	0·828	0·83	0·833	0·836	0·838	0·841	0·844	0·847	0·85	0·852	0·855	0·858
Hiroshima	0·788	0·793	0·798	0·802	0·807	0·811	0·815	0·818	0·821	0·823	0·825	0·827	0·829	0·832	0·834	0·836	0·837	0·839	0·84	0·841	0·843	0·846	0·849	0·851	0·854	0·857	0·859	0·862	0·865	0·868
Hokkaidō	0·768	0·772	0·777	0·782	0·786	0·791	0·794	0·797	0·799	0·802	0·803	0·805	0·808	0·81	0·813	0·815	0·817	0·818	0·82	0·821	0·823	0·825	0·827	0·829	0·831	0·833	0·836	0·838	0·841	0·843
Hyōgo	0·794	0·798	0·804	0·808	0·812	0·817	0·82	0·823	0·826	0·828	0·83	0·832	0·833	0·835	0·837	0·838	0·839	0·841	0·842	0·844	0·845	0·848	0·85	0·852	0·854	0·857	0·859	0·862	0·864	0·866
Ibaraki	0·773	0·777	0·782	0·787	0·791	0·796	0·8	0·803	0·805	0·807	0·808	0·81	0·812	0·815	0·818	0·821	0·823	0·826	0·828	0·831	0·834	0·837	0·839	0·842	0·844	0·847	0·85	0·852	0·855	0·858
Ishikawa	0·774	0·78	0·785	0·79	0·795	0·799	0·803	0·807	0·81	0·813	0·816	0·818	0·821	0·824	0·826	0·829	0·83	0·832	0·833	0·834	0·835	0·837	0·839	0·841	0·843	0·846	0·848	0·851	0·854	0·856
Iwate	0·738	0·742	0·747	0·752	0·757	0·762	0·766	0·769	0·772	0·775	0·777	0·779	0·782	0·785	0·789	0·791	0·793	0·796	0·798	0·8	0·803	0·806	0·808	0·811	0·814	0·818	0·821	0·824	0·828	0·831
Kagawa	0·772	0·777	0·783	0·788	0·792	0·796	0·8	0·803	0·805	0·807	0·809	0·812	0·814	0·817	0·82	0·823	0·824	0·826	0·827	0·829	0·831	0·834	0·837	0·839	0·842	0·844	0·847	0·85	0·853	0·855
Kagoshima	0·744	0·748	0·753	0·757	0·761	0·766	0·77	0·773	0·776	0·779	0·781	0·784	0·787	0·79	0·793	0·795	0·797	0·799	0·801	0·803	0·806	0·808	0·811	0·813	0·816	0·819	0·822	0·825	0·828	0·831
Kanagawa	0·82	0·824	0·828	0·832	0·836	0·84	0·843	0·846	0·848	0·849	0·85	0·851	0·853	0·855	0·857	0·859	0·86	0·862	0·864	0·865	0·867	0·869	0·87	0·872	0·873	0·875	0·877	0·878	0·88	0·882
Kōchi	0·744	0·748	0·752	0·757	0·761	0·766	0·77	0·774	0·777	0·781	0·784	0·787	0·79	0·793	0·796	0·798	0·799	0·801	0·803	0·805	0·807	0·81	0·812	0·815	0·817	0·82	0·823	0·826	0·829	0·832
Kumamoto	0·754	0·758	0·763	0·767	0·771	0·775	0·778	0·78	0·782	0·784	0·786	0·788	0·791	0·794	0·797	0·8	0·801	0·803	0·804	0·806	0·808	0·811	0·813	0·816	0·819	0·822	0·825	0·828	0·831	0·834
Kyōto	0·801	0·805	0·81	0·814	0·818	0·822	0·825	0·828	0·831	0·833	0·836	0·838	0·84	0·842	0·845	0·847	0·849	0·85	0·852	0·854	0·855	0·857	0·859	0·861	0·863	0·865	0·868	0·87	0·872	0·875
Mie	0·765	0·77	0·776	0·781	0·785	0·79	0·794	0·797	0·8	0·802	0·805	0·808	0·811	0·814	0·818	0·821	0·823	0·825	0·828	0·83	0·832	0·835	0·838	0·841	0·844	0·847	0·85	0·853	0·856	0·859
Miyagi	0·774	0·779	0·784	0·789	0·793	0·798	0·801	0·803	0·805	0·807	0·808	0·81	0·813	0·816	0·819	0·822	0·823	0·826	0·827	0·829	0·831	0·834	0·837	0·839	0·842	0·845	0·848	0·851	0·854	0·857
Miyazaki	0·741	0·744	0·749	0·752	0·755	0·759	0·763	0·767	0·771	0·774	0·777	0·779	0·782	0·785	0·788	0·791	0·792	0·794	0·795	0·797	0·799	0·802	0·805	0·807	0·81	0·814	0·817	0·82	0·823	0·826
Nagano	0·778	0·782	0·787	0·791	0·795	0·799	0·803	0·806	0·808	0·811	0·813	0·815	0·817	0·82	0·822	0·825	0·827	0·829	0·831	0·833	0·835	0·837	0·839	0·841	0·843	0·845	0·848	0·851	0·853	0·856
Nagasaki	0·743	0·747	0·752	0·756	0·761	0·765	0·769	0·772	0·775	0·778	0·78	0·783	0·785	0·787	0·79	0·792	0·794	0·796	0·797	0·799	0·801	0·804	0·807	0·81	0·813	0·815	0·818	0·821	0·824	0·827
Nara	0·779	0·784	0·789	0·794	0·799	0·803	0·807	0·81	0·812	0·815	0·817	0·819	0·822	0·824	0·826	0·827	0·829	0·83	0·831	0·833	0·834	0·836	0·837	0·839	0·841	0·843	0·845	0·847	0·849	0·851
Niigata	0·758	0·762	0·767	0·772	0·776	0·78	0·784	0·788	0·791	0·794	0·796	0·799	0·803	0·805	0·808	0·811	0·813	0·815	0·817	0·819	0·821	0·823	0·826	0·829	0·832	0·834	0·837	0·84	0·842	0·845
Ōita	0·765	0·769	0·774	0·779	0·783	0·787	0·791	0·795	0·798	0·8	0·803	0·805	0·808	0·811	0·814	0·817	0·818	0·82	0·821	0·823	0·825	0·827	0·83	0·832	0·834	0·836	0·839	0·841	0·844	0·847
Okayama	0·778	0·783	0·788	0·792	0·796	0·8	0·804	0·807	0·809	0·812	0·814	0·816	0·819	0·822	0·825	0·827	0·829	0·831	0·833	0·836	0·838	0·841	0·843	0·845	0·848	0·85	0·853	0·855	0·858	0·861
Okinawa	0·736	0·74	0·745	0·749	0·753	0·757	0·76	0·763	0·764	0·766	0·768	0·77	0·774	0·778	0·782	0·785	0·787	0·789	0·791	0·793	0·795	0·798	0·8	0·802	0·804	0·807	0·81	0·813	0·816	0·819
Ōsaka	0·806	0·81	0·816	0·82	0·824	0·828	0·832	0·834	0·837	0·839	0·841	0·842	0·844	0·846	0·848	0·849	0·85	0·852	0·853	0·854	0·856	0·858	0·86	0·862	0·864	0·866	0·869	0·871	0·873	0·875
Saga	0·752	0·756	0·761	0·765	0·77	0·774	0·778	0·781	0·783	0·786	0·788	0·79	0·794	0·797	0·8	0·802	0·804	0·806	0·808	0·81	0·812	0·814	0·816	0·818	0·82	0·822	0·825	0·828	0·831	0·834
Saitama	0·783	0·788	0·793	0·798	0·802	0·806	0·81	0·813	0·816	0·817	0·818	0·819	0·821	0·823	0·826	0·828	0·829	0·831	0·833	0·835	0·837	0·839	0·841	0·843	0·845	0·847	0·849	0·851	0·854	0·856
Shiga	0·794	0·799	0·805	0·81	0·814	0·819	0·823	0·826	0·829	0·831	0·833	0·835	0·837	0·84	0·843	0·845	0·847	0·849	0·85	0·852	0·853	0·855	0·858	0·86	0·862	0·864	0·867	0·869	0·872	0·874
Shimane	0·74	0·745	0·75	0·754	0·759	0·764	0·768	0·773	0·776	0·78	0·783	0·785	0·788	0·792	0·795	0·798	0·801	0·803	0·805	0·807	0·809	0·812	0·815	0·818	0·821	0·824	0·827	0·83	0·833	0·836
Shizuoka	0·781	0·785	0·79	0·794	0·799	0·803	0·807	0·81	0·812	0·814	0·816	0·817	0·82	0·823	0·827	0·83	0·831	0·834	0·836	0·838	0·84	0·843	0·845	0·848	0·851	0·853	0·856	0·858	0·861	0·864
Tochigi	0·773	0·778	0·783	0·788	0·793	0·797	0·8	0·803	0·805	0·807	0·809	0·811	0·813	0·816	0·819	0·822	0·824	0·827	0·829	0·831	0·834	0·836	0·839	0·841	0·844	0·847	0·851	0·854	0·857	0·859
Tokushima	0·755	0·76	0·766	0·771	0·775	0·779	0·783	0·787	0·79	0·794	0·797	0·8	0·804	0·808	0·812	0·816	0·818	0·821	0·823	0·825	0·828	0·831	0·833	0·836	0·839	0·842	0·845	0·848	0·851	0·854
Tōkyō	0·867	0·872	0·877	0·881	0·884	0·888	0·891	0·894	0·896	0·897	0·898	0·899	0·9	0·902	0·904	0·906	0·907	0·908	0·91	0·912	0·913	0·915	0·917	0·918	0·92	0·921	0·923	0·924	0·925	0·927
Tottori	0·758	0·762	0·767	0·772	0·776	0·781	0·785	0·788	0·791	0·794	0·796	0·798	0·8	0·802	0·805	0·807	0·808	0·81	0·812	0·813	0·815	0·816	0·818	0·82	0·822	0·825	0·827	0·83	0·833	0·835
Toyama	0·778	0·783	0·789	0·793	0·797	0·801	0·805	0·808	0·811	0·814	0·817	0·819	0·822	0·825	0·829	0·831	0·833	0·836	0·838	0·839	0·842	0·844	0·846	0·848	0·85	0·853	0·855	0·858	0·861	0·863
Wakayama	0·755	0·759	0·764	0·769	0·772	0·777	0·78	0·783	0·786	0·789	0·792	0·794	0·798	0·801	0·804	0·807	0·81	0·812	0·814	0·816	0·819	0·822	0·825	0·828	0·832	0·835	0·838	0·842	0·845	0·848
Yamagata	0·748	0·752	0·757	0·761	0·765	0·769	0·772	0·775	0·778	0·78	0·782	0·784	0·787	0·79	0·794	0·797	0·799	0·802	0·805	0·807	0·81	0·813	0·816	0·818	0·821	0·824	0·827	0·83	0·833	0·835
Yamaguchi	0·771	0·775	0·78	0·783	0·787	0·791	0·795	0·798	0·801	0·804	0·806	0·808	0·811	0·814	0·817	0·82	0·821	0·824	0·825	0·828	0·83	0·833	0·836	0·839	0·841	0·844	0·847	0·849	0·852	0·855
Yamanashi	0·777	0·782	0·787	0·791	0·795	0·799	0·803	0·806	0·808	0·81	0·812	0·814	0·816	0·818	0·821	0·824	0·827	0·83	0·832	0·834	0·836	0·839	0·841	0·843	0·846	0·848	0·851	0·853	0·856	0·858
South Korea	0·686	0·697	0·708	0·719	0·73	0·74	0·75	0·76	0·767	0·776	0·784	0·791	0·799	0·805	0·811	0·817	0·823	0·828	0·833	0·837	0·842	0·846	0·851	0·855	0·859	0·863	0·867	0·871	0·875	0·878
Singapore	0·688	0·697	0·705	0·714	0·723	0·731	0·74	0·749	0·756	0·762	0·769	0·776	0·783	0·789	0·794	0·801	0·808	0·814	0·822	0·828	0·835	0·839	0·843	0·847	0·85	0·852	0·855	0·858	0·86	0·861
High-income North America	0·771	0·773	0·777	0·78	0·784	0·787	0·79	0·792	0·794	0·797	0·8	0·805	0·809	0·811	0·814	0·815	0·814	0·817	0·822	0·828	0·834	0·837	0·841	0·844	0·847	0·85	0·854	0·857	0·859	0·86
Canada	0·79	0·792	0·795	0·797	0·8	0·804	0·809	0·812	0·815	0·819	0·824	0·828	0·832	0·835	0·838	0·84	0·842	0·843	0·845	0·848	0·851	0·853	0·856	0·859	0·861	0·864	0·867	0·869	0·871	0·873
Greenland	0·655	0·652	0·651	0·651	0·653	0·653	0·653	0·655	0·661	0·664	0·667	0·671	0·678	0·684	0·689	0·696	0·704	0·71	0·715	0·721	0·728	0·734	0·737	0·74	0·743	0·747	0·751	0·756	0·759	0·761
USA	0·768	0·771	0·775	0·778	0·782	0·785	0·788	0·789	0·791	0·794	0·797	0·802	0·806	0·809	0·811	0·812	0·811	0·814	0·819	0·826	0·832	0·835	0·839	0·842	0·845	0·849	0·853	0·856	0·858	0·859
Alabama	0·732	0·736	0·741	0·745	0·749	0·751	0·753	0·753	0·754	0·757	0·761	0·767	0·772	0·776	0·779	0·779	0·777	0·78	0·786	0·794	0·801	0·805	0·809	0·811	0·812	0·814	0·816	0·818	0·819	0·819
Alaska	0·748	0·75	0·754	0·76	0·766	0·771	0·776	0·779	0·782	0·784	0·787	0·793	0·796	0·799	0·801	0·801	0·798	0·8	0·804	0·811	0·817	0·821	0·826	0·83	0·834	0·839	0·844	0·848	0·85	0·851
Arizona	0·739	0·742	0·745	0·747	0·75	0·752	0·754	0·755	0·757	0·758	0·761	0·766	0·769	0·771	0·774	0·775	0·775	0·782	0·791	0·801	0·81	0·814	0·818	0·822	0·825	0·829	0·834	0·838	0·84	0·842
Arkansas	0·711	0·716	0·723	0·727	0·731	0·734	0·735	0·736	0·737	0·739	0·742	0·748	0·752	0·755	0·758	0·757	0·756	0·76	0·766	0·774	0·783	0·787	0·79	0·794	0·796	0·799	0·803	0·807	0·809	0·811
California	0·757	0·757	0·76	0·762	0·767	0·772	0·778	0·783	0·788	0·793	0·798	0·804	0·809	0·811	0·814	0·815	0·816	0·82	0·825	0·831	0·838	0·841	0·845	0·848	0·852	0·856	0·861	0·865	0·868	0·87
Colorado	0·788	0·791	0·794	0·798	0·801	0·803	0·805	0·806	0·807	0·808	0·81	0·815	0·818	0·821	0·824	0·825	0·825	0·829	0·834	0·84	0·847	0·851	0·855	0·859	0·863	0·867	0·871	0·874	0·876	0·877
Connecticut	0·829	0·832	0·835	0·838	0·841	0·843	0·845	0·847	0·849	0·852	0·855	0·86	0·864	0·865	0·867	0·868	0·868	0·87	0·873	0·877	0·881	0·884	0·887	0·89	0·893	0·896	0·899	0·901	0·902	0·902
Delaware	0·787	0·791	0·796	0·798	0·801	0·803	0·805	0·805	0·806	0·808	0·81	0·815	0·818	0·82	0·822	0·822	0·822	0·826	0·831	0·838	0·843	0·847	0·85	0·852	0·854	0·857	0·859	0·861	0·862	0·863
Washington, DC	0·784	0·788	0·793	0·798	0·805	0·812	0·82	0·826	0·833	0·839	0·846	0·853	0·859	0·862	0·865	0·865	0·865	0·867	0·869	0·872	0·876	0·877	0·879	0·88	0·881	0·883	0·884	0·886	0·886	0·886
Florida	0·759	0·763	0·768	0·773	0·777	0·78	0·783	0·784	0·786	0·789	0·792	0·798	0·802	0·804	0·807	0·807	0·807	0·812	0·818	0·826	0·832	0·836	0·839	0·842	0·844	0·846	0·85	0·852	0·854	0·856
Georgia	0·742	0·747	0·752	0·757	0·761	0·764	0·767	0·768	0·768	0·769	0·772	0·777	0·78	0·783	0·785	0·785	0·784	0·789	0·796	0·804	0·812	0·817	0·821	0·825	0·828	0·832	0·835	0·838	0·84	0·841
Hawaii	0·769	0·771	0·775	0·78	0·785	0·791	0·796	0·799	0·802	0·804	0·806	0·811	0·814	0·817	0·82	0·819	0·818	0·821	0·825	0·83	0·836	0·84	0·843	0·847	0·85	0·853	0·856	0·858	0·859	0·86
Idaho	0·744	0·748	0·753	0·758	0·762	0·765	0·767	0·768	0·769	0·77	0·772	0·777	0·78	0·781	0·784	0·783	0·782	0·786	0·792	0·8	0·807	0·81	0·813	0·815	0·817	0·82	0·823	0·825	0·827	0·827
Illinois	0·775	0·777	0·781	0·784	0·788	0·792	0·796	0·799	0·802	0·805	0·809	0·815	0·819	0·823	0·826	0·828	0·828	0·832	0·837	0·842	0·848	0·851	0·854	0·858	0·86	0·863	0·867	0·869	0·871	0·872
Indiana	0·758	0·761	0·766	0·769	0·772	0·774	0·775	0·776	0·777	0·779	0·782	0·787	0·791	0·793	0·795	0·794	0·792	0·795	0·8	0·806	0·812	0·816	0·819	0·823	0·826	0·829	0·833	0·835	0·837	0·838
Iowa	0·781	0·784	0·788	0·791	0·794	0·796	0·798	0·8	0·802	0·803	0·806	0·81	0·813	0·815	0·817	0·816	0·816	0·818	0·822	0·828	0·833	0·836	0·84	0·843	0·847	0·851	0·856	0·859	0·862	0·864
Kansas	0·771	0·774	0·778	0·781	0·784	0·786	0·788	0·789	0·79	0·792	0·794	0·799	0·803	0·805	0·807	0·806	0·804	0·806	0·81	0·815	0·822	0·826	0·83	0·835	0·84	0·845	0·85	0·854	0·857	0·858
Kentucky	0·729	0·733	0·738	0·743	0·747	0·749	0·752	0·753	0·754	0·756	0·76	0·766	0·77	0·773	0·776	0·775	0·772	0·774	0·778	0·784	0·79	0·794	0·797	0·8	0·803	0·806	0·81	0·812	0·814	0·815
Louisiana	0·725	0·728	0·733	0·738	0·742	0·745	0·747	0·748	0·75	0·752	0·755	0·762	0·768	0·771	0·775	0·775	0·773	0·776	0·781	0·788	0·794	0·798	0·801	0·805	0·808	0·812	0·817	0·82	0·822	0·823
Maine	0·774	0·78	0·787	0·792	0·796	0·8	0·802	0·803	0·805	0·807	0·81	0·814	0·818	0·82	0·823	0·824	0·824	0·827	0·831	0·835	0·84	0·842	0·845	0·848	0·85	0·853	0·856	0·858	0·86	0·862
Maryland	0·801	0·805	0·809	0·813	0·817	0·82	0·823	0·824	0·826	0·828	0·831	0·836	0·84	0·844	0·847	0·848	0·849	0·852	0·856	0·861	0·867	0·87	0·873	0·876	0·878	0·881	0·884	0·885	0·886	0·887
Massachusetts	0·83	0·834	0·837	0·84	0·843	0·846	0·849	0·852	0·854	0·858	0·861	0·866	0·869	0·872	0·874	0·876	0·877	0·879	0·882	0·886	0·889	0·892	0·894	0·897	0·899	0·902	0·904	0·906	0·907	0·907
Michigan	0·775	0·778	0·783	0·787	0·792	0·795	0·798	0·8	0·802	0·805	0·808	0·814	0·817	0·82	0·823	0·823	0·822	0·825	0·828	0·832	0·836	0·838	0·84	0·843	0·845	0·849	0·854	0·858	0·861	0·863
Minnesota	0·804	0·808	0·812	0·815	0·818	0·82	0·822	0·824	0·826	0·828	0·83	0·834	0·837	0·84	0·842	0·843	0·843	0·846	0·85	0·855	0·86	0·863	0·866	0·87	0·873	0·876	0·879	0·882	0·884	0·886
Mississippi	0·708	0·712	0·717	0·721	0·725	0·729	0·731	0·732	0·733	0·735	0·738	0·743	0·747	0·748	0·75	0·748	0·746	0·749	0·756	0·765	0·774	0·779	0·784	0·789	0·792	0·796	0·8	0·803	0·804	0·805
Missouri	0·758	0·761	0·766	0·77	0·774	0·777	0·779	0·78	0·782	0·784	0·787	0·792	0·796	0·797	0·799	0·799	0·797	0·8	0·805	0·811	0·818	0·821	0·825	0·828	0·831	0·834	0·838	0·841	0·843	0·844
Montana	0·764	0·767	0·773	0·778	0·783	0·787	0·79	0·792	0·793	0·794	0·796	0·8	0·803	0·805	0·808	0·808	0·807	0·809	0·813	0·818	0·823	0·826	0·829	0·833	0·837	0·842	0·847	0·851	0·854	0·856
Nebraska	0·781	0·785	0·789	0·793	0·796	0·799	0·801	0·802	0·803	0·804	0·806	0·809	0·811	0·813	0·816	0·816	0·815	0·817	0·821	0·827	0·833	0·836	0·84	0·845	0·849	0·853	0·857	0·86	0·862	0·862
Nevada	0·749	0·75	0·752	0·755	0·758	0·762	0·765	0·768	0·771	0·775	0·779	0·785	0·789	0·791	0·793	0·793	0·793	0·799	0·806	0·814	0·822	0·825	0·827	0·829	0·829	0·83	0·832	0·834	0·834	0·835
New Hampshire	0·813	0·818	0·823	0·826	0·828	0·83	0·832	0·834	0·837	0·841	0·845	0·849	0·853	0·856	0·859	0·86	0·86	0·863	0·866	0·87	0·874	0·877	0·88	0·883	0·886	0·89	0·893	0·895	0·897	0·898
New Jersey	0·816	0·819	0·823	0·826	0·83	0·833	0·835	0·837	0·838	0·84	0·843	0·847	0·85	0·853	0·856	0·857	0·858	0·86	0·863	0·868	0·872	0·875	0·878	0·88	0·883	0·886	0·888	0·89	0·892	0·892
New Mexico	0·721	0·724	0·729	0·733	0·739	0·743	0·747	0·748	0·75	0·751	0·753	0·759	0·762	0·765	0·767	0·767	0·765	0·769	0·775	0·784	0·793	0·798	0·803	0·807	0·811	0·815	0·819	0·823	0·825	0·826
New York	0·802	0·805	0·808	0·811	0·815	0·818	0·821	0·823	0·826	0·828	0·832	0·837	0·84	0·843	0·846	0·847	0·847	0·85	0·854	0·858	0·863	0·866	0·869	0·872	0·875	0·878	0·881	0·883	0·884	0·884
North Carolina	0·747	0·752	0·757	0·761	0·764	0·767	0·768	0·768	0·769	0·771	0·774	0·78	0·784	0·787	0·79	0·79	0·789	0·792	0·798	0·806	0·813	0·817	0·822	0·826	0·829	0·832	0·835	0·836	0·837	0·838
North Dakota	0·778	0·782	0·785	0·788	0·791	0·795	0·798	0·802	0·806	0·809	0·813	0·816	0·818	0·819	0·82	0·819	0·818	0·82	0·823	0·827	0·832	0·835	0·84	0·846	0·853	0·861	0·868	0·873	0·876	0·876
Ohio	0·766	0·769	0·773	0·777	0·78	0·783	0·785	0·786	0·788	0·79	0·793	0·798	0·802	0·804	0·807	0·807	0·806	0·808	0·812	0·817	0·823	0·826	0·829	0·832	0·835	0·838	0·841	0·843	0·845	0·846
Oklahoma	0·738	0·74	0·745	0·748	0·751	0·753	0·754	0·753	0·753	0·754	0·757	0·763	0·767	0·77	0·773	0·772	0·77	0·772	0·778	0·785	0·793	0·797	0·801	0·805	0·808	0·813	0·818	0·823	0·826	0·827
Oregon	0·773	0·776	0·78	0·784	0·787	0·79	0·793	0·795	0·797	0·8	0·804	0·81	0·814	0·817	0·82	0·82	0·82	0·823	0·827	0·833	0·838	0·842	0·845	0·848	0·852	0·856	0·86	0·864	0·866	0·868
Pennsylvania	0·787	0·791	0·795	0·8	0·803	0·807	0·809	0·811	0·813	0·815	0·818	0·822	0·826	0·828	0·83	0·831	0·831	0·833	0·837	0·841	0·846	0·849	0·852	0·855	0·857	0·861	0·864	0·866	0·868	0·87
Rhode Island	0·8	0·804	0·808	0·811	0·814	0·816	0·818	0·82	0·822	0·825	0·828	0·832	0·836	0·838	0·841	0·842	0·843	0·846	0·85	0·855	0·86	0·863	0·866	0·869	0·872	0·875	0·877	0·879	0·881	0·882
South Carolina	0·736	0·742	0·749	0·755	0·759	0·763	0·765	0·766	0·766	0·768	0·77	0·776	0·78	0·782	0·785	0·784	0·783	0·786	0·792	0·799	0·807	0·811	0·816	0·82	0·823	0·826	0·828	0·83	0·831	0·832
South Dakota	0·756	0·76	0·766	0·771	0·776	0·78	0·784	0·786	0·789	0·79	0·793	0·796	0·798	0·799	0·8	0·799	0·798	0·8	0·804	0·81	0·817	0·82	0·824	0·828	0·833	0·838	0·843	0·847	0·849	0·85
Tennessee	0·735	0·739	0·744	0·748	0·752	0·756	0·758	0·76	0·761	0·763	0·766	0·77	0·772	0·773	0·774	0·773	0·771	0·774	0·78	0·788	0·795	0·8	0·805	0·81	0·815	0·82	0·823	0·826	0·827	0·827
Texas	0·732	0·734	0·737	0·739	0·742	0·744	0·747	0·748	0·749	0·751	0·754	0·76	0·763	0·766	0·769	0·768	0·767	0·771	0·777	0·786	0·794	0·799	0·803	0·808	0·812	0·818	0·824	0·83	0·833	0·835
Utah	0·751	0·755	0·76	0·764	0·767	0·77	0·772	0·774	0·776	0·779	0·782	0·787	0·79	0·793	0·795	0·794	0·793	0·797	0·803	0·81	0·818	0·822	0·827	0·831	0·834	0·839	0·843	0·847	0·849	0·851
Vermont	0·801	0·806	0·81	0·814	0·817	0·82	0·822	0·824	0·827	0·829	0·833	0·838	0·841	0·845	0·848	0·85	0·851	0·853	0·856	0·86	0·864	0·866	0·869	0·872	0·875	0·879	0·883	0·885	0·887	0·889
Virginia	0·788	0·792	0·796	0·8	0·803	0·806	0·809	0·81	0·812	0·813	0·816	0·821	0·825	0·828	0·831	0·833	0·834	0·837	0·843	0·849	0·854	0·858	0·861	0·864	0·867	0·869	0·872	0·874	0·876	0·877
Washington	0·784	0·787	0·791	0·795	0·799	0·802	0·806	0·809	0·812	0·815	0·82	0·825	0·829	0·831	0·834	0·834	0·833	0·835	0·839	0·844	0·85	0·853	0·856	0·86	0·863	0·866	0·87	0·873	0·875	0·876
West Virginia	0·734	0·738	0·743	0·748	0·752	0·755	0·757	0·758	0·759	0·76	0·762	0·767	0·77	0·771	0·772	0·771	0·768	0·769	0·772	0·777	0·783	0·786	0·789	0·793	0·797	0·802	0·806	0·809	0·811	0·812
Wisconsin	0·79	0·793	0·797	0·801	0·804	0·807	0·81	0·811	0·813	0·815	0·818	0·822	0·825	0·827	0·83	0·83	0·829	0·831	0·835	0·839	0·844	0·848	0·851	0·855	0·858	0·861	0·864	0·866	0·868	0·869
Wyoming	0·758	0·763	0·769	0·774	0·779	0·782	0·785	0·786	0·788	0·789	0·792	0·796	0·799	0·802	0·805	0·805	0·805	0·809	0·815	0·823	0·829	0·833	0·837	0·84	0·843	0·847	0·85	0·853	0·855	0·856
Southern Latin America	0·584	0·589	0·597	0·602	0·608	0·614	0·62	0·625	0·63	0·634	0·64	0·644	0·648	0·651	0·653	0·658	0·663	0·664	0·667	0·671	0·676	0·681	0·686	0·689	0·692	0·701	0·71	0·716	0·719	0·721
Argentina	0·581	0·585	0·593	0·599	0·605	0·611	0·617	0·622	0·625	0·628	0·634	0·637	0·64	0·641	0·642	0·649	0·653	0·655	0·657	0·661	0·665	0·67	0·674	0·677	0·679	0·687	0·696	0·702	0·706	0·708
Chile	0·592	0·6	0·606	0·611	0·617	0·624	0·63	0·637	0·644	0·651	0·657	0·663	0·671	0·678	0·683	0·686	0·689	0·692	0·695	0·7	0·706	0·712	0·719	0·724	0·728	0·738	0·747	0·753	0·756	0·759
Uruguay	0·581	0·584	0·588	0·591	0·594	0·597	0·6	0·606	0·612	0·618	0·622	0·626	0·628	0·631	0·633	0·636	0·639	0·642	0·645	0·649	0·653	0·658	0·663	0·668	0·673	0·678	0·684	0·688	0·693	0·697
Western Europe	0·75	0·756	0·762	0·767	0·772	0·775	0·779	0·782	0·784	0·787	0·79	0·794	0·797	0·8	0·802	0·805	0·807	0·81	0·812	0·815	0·817	0·821	0·824	0·827	0·83	0·832	0·835	0·838	0·841	0·843
Andorra	0·834	0·838	0·84	0·841	0·841	0·841	0·843	0·845	0·847	0·849	0·851	0·854	0·855	0·859	0·862	0·865	0·867	0·869	0·872	0·874	0·876	0·879	0·881	0·883	0·885	0·887	0·889	0·891	0·892	0·894
Austria	0·753	0·754	0·757	0·761	0·768	0·773	0·778	0·783	0·787	0·791	0·795	0·799	0·803	0·805	0·808	0·811	0·815	0·818	0·821	0·824	0·826	0·83	0·833	0·835	0·838	0·839	0·841	0·844	0·847	0·849
Belgium	0·746	0·75	0·756	0·762	0·767	0·771	0·775	0·779	0·782	0·784	0·787	0·792	0·796	0·799	0·802	0·805	0·808	0·81	0·813	0·816	0·82	0·824	0·829	0·834	0·837	0·841	0·843	0·846	0·849	0·851
Cyprus	0·662	0·67	0·68	0·691	0·702	0·713	0·723	0·732	0·741	0·75	0·758	0·767	0·774	0·78	0·786	0·791	0·797	0·804	0·81	0·816	0·82	0·824	0·827	0·829	0·831	0·832	0·834	0·836	0·838	0·841
Denmark	0·806	0·809	0·813	0·816	0·82	0·824	0·828	0·833	0·836	0·84	0·844	0·848	0·852	0·855	0·858	0·86	0·862	0·864	0·865	0·867	0·87	0·873	0·875	0·878	0·88	0·882	0·884	0·886	0·888	0·89
Finland	0·757	0·759	0·762	0·765	0·769	0·773	0·777	0·782	0·785	0·788	0·792	0·797	0·802	0·805	0·808	0·812	0·815	0·818	0·821	0·824	0·828	0·831	0·834	0·837	0·84	0·844	0·848	0·851	0·853	0·856
France	0·738	0·743	0·75	0·755	0·759	0·763	0·767	0·77	0·773	0·775	0·777	0·781	0·785	0·787	0·79	0·793	0·796	0·799	0·801	0·803	0·806	0·809	0·812	0·815	0·819	0·822	0·826	0·829	0·832	0·834
Germany	0·819	0·83	0·834	0·838	0·841	0·843	0·844	0·844	0·844	0·844	0·847	0·853	0·856	0·858	0·861	0·863	0·866	0·869	0·873	0·875	0·878	0·881	0·883	0·886	0·888	0·89	0·892	0·894	0·896	0·898
Greece	0·682	0·688	0·695	0·702	0·707	0·713	0·717	0·723	0·729	0·735	0·74	0·743	0·748	0·753	0·758	0·761	0·765	0·768	0·771	0·775	0·779	0·782	0·785	0·786	0·786	0·787	0·788	0·79	0·792	0·794
Iceland	0·764	0·77	0·774	0·778	0·782	0·785	0·788	0·79	0·794	0·799	0·806	0·813	0·818	0·822	0·824	0·827	0·83	0·834	0·838	0·842	0·846	0·847	0·847	0·848	0·85	0·854	0·858	0·863	0·866	0·869
Ireland	0·73	0·735	0·741	0·747	0·753	0·758	0·763	0·768	0·774	0·78	0·786	0·793	0·799	0·806	0·812	0·816	0·819	0·821	0·824	0·827	0·831	0·835	0·839	0·842	0·845	0·85	0·854	0·859	0·864	0·867
Israel	0·717	0·721	0·726	0·73	0·734	0·738	0·742	0·745	0·749	0·752	0·756	0·76	0·762	0·765	0·769	0·773	0·776	0·778	0·778	0·779	0·781	0·784	0·787	0·79	0·792	0·794	0·796	0·798	0·8	0·803
Italy	0·712	0·717	0·722	0·727	0·732	0·737	0·74	0·744	0·747	0·75	0·753	0·757	0·761	0·763	0·766	0·768	0·771	0·773	0·775	0·777	0·78	0·782	0·784	0·787	0·789	0·791	0·794	0·796	0·798	0·801
Luxembourg	0·815	0·818	0·82	0·823	0·828	0·833	0·836	0·839	0·842	0·844	0·847	0·85	0·853	0·855	0·857	0·858	0·862	0·866	0·869	0·871	0·872	0·874	0·877	0·88	0·883	0·886	0·889	0·892	0·894	0·895
Malta	0·666	0·67	0·675	0·682	0·69	0·695	0·696	0·7	0·708	0·715	0·722	0·729	0·733	0·737	0·741	0·745	0·749	0·753	0·757	0·761	0·764	0·768	0·772	0·775	0·779	0·784	0·788	0·793	0·797	0·801
Monaco	0·834	0·837	0·84	0·843	0·846	0·849	0·852	0·855	0·857	0·86	0·862	0·865	0·867	0·87	0·872	0·875	0·877	0·879	0·881	0·883	0·886	0·888	0·89	0·892	0·893	0·895	0·897	0·899	0·901	0·902
Netherlands	0·796	0·801	0·806	0·81	0·814	0·818	0·821	0·824	0·827	0·83	0·832	0·836	0·839	0·842	0·845	0·848	0·851	0·853	0·856	0·858	0·861	0·864	0·866	0·869	0·871	0·874	0·876	0·878	0·881	0·883
Norway	0·807	0·812	0·818	0·823	0·828	0·832	0·837	0·843	0·847	0·851	0·856	0·861	0·866	0·869	0·872	0·874	0·876	0·877	0·879	0·881	0·885	0·889	0·893	0·896	0·9	0·903	0·907	0·91	0·912	0·913
Portugal	0·607	0·615	0·622	0·629	0·636	0·641	0·647	0·651	0·656	0·661	0·666	0·671	0·676	0·681	0·686	0·69	0·694	0·698	0·701	0·705	0·709	0·714	0·718	0·722	0·726	0·729	0·732	0·736	0·739	0·743
San Marino	0·814	0·817	0·82	0·824	0·828	0·832	0·837	0·841	0·846	0·85	0·852	0·854	0·856	0·859	0·861	0·862	0·864	0·866	0·868	0·87	0·872	0·874	0·876	0·877	0·879	0·881	0·882	0·882	0·883	0·884
Spain	0·647	0·655	0·662	0·669	0·675	0·681	0·686	0·691	0·696	0·7	0·705	0·709	0·713	0·717	0·721	0·725	0·728	0·73	0·734	0·739	0·743	0·746	0·749	0·752	0·754	0·756	0·759	0·761	0·764	0·767
Sweden	0·769	0·775	0·782	0·788	0·794	0·801	0·806	0·811	0·815	0·819	0·823	0·826	0·829	0·832	0·835	0·838	0·84	0·842	0·844	0·846	0·849	0·852	0·855	0·858	0·86	0·863	0·865	0·868	0·87	0·872
Stockholm	0·813	0·818	0·824	0·829	0·834	0·839	0·844	0·848	0·852	0·855	0·859	0·862	0·865	0·867	0·87	0·873	0·875	0·878	0·88	0·883	0·886	0·889	0·891	0·893	0·895	0·897	0·899	0·901	0·903	0·904
Sweden except Stockholm	0·758	0·764	0·771	0·777	0·784	0·79	0·796	0·801	0·805	0·809	0·813	0·816	0·819	0·822	0·825	0·827	0·83	0·832	0·834	0·835	0·838	0·841	0·844	0·846	0·849	0·851	0·853	0·856	0·858	0·86
Switzerland	0·868	0·869	0·873	0·876	0·878	0·88	0·881	0·883	0·884	0·886	0·889	0·893	0·894	0·896	0·898	0·9	0·902	0·905	0·908	0·909	0·912	0·914	0·917	0·919	0·921	0·922	0·924	0·926	0·928	0·929
UK	0·745	0·749	0·755	0·761	0·766	0·769	0·771	0·774	0·778	0·784	0·789	0·793	0·797	0·799	0·802	0·804	0·806	0·808	0·811	0·813	0·816	0·82	0·825	0·83	0·834	0·837	0·839	0·842	0·845	0·847
England	0·75	0·755	0·76	0·765	0·77	0·774	0·776	0·779	0·783	0·788	0·793	0·797	0·801	0·803	0·805	0·807	0·81	0·812	0·815	0·817	0·82	0·823	0·828	0·833	0·837	0·84	0·842	0·845	0·848	0·85
East Midlands	0·725	0·73	0·735	0·74	0·745	0·749	0·751	0·754	0·758	0·764	0·769	0·773	0·776	0·779	0·781	0·784	0·786	0·788	0·791	0·793	0·796	0·8	0·804	0·809	0·813	0·816	0·819	0·821	0·824	0·826
Derby	0·736	0·741	0·747	0·753	0·759	0·762	0·764	0·767	0·771	0·776	0·781	0·785	0·789	0·791	0·793	0·795	0·797	0·798	0·8	0·802	0·805	0·809	0·814	0·821	0·825	0·829	0·832	0·835	0·838	0·841
Derbyshire	0·716	0·72	0·725	0·73	0·735	0·738	0·74	0·743	0·746	0·751	0·756	0·759	0·762	0·764	0·766	0·768	0·77	0·772	0·774	0·776	0·779	0·783	0·789	0·795	0·799	0·803	0·806	0·809	0·811	0·814
Leicester	0·724	0·729	0·734	0·74	0·745	0·748	0·751	0·754	0·758	0·763	0·767	0·771	0·775	0·777	0·78	0·783	0·786	0·789	0·792	0·794	0·797	0·801	0·805	0·809	0·812	0·815	0·817	0·819	0·821	0·823
Leicestershire	0·754	0·758	0·763	0·768	0·773	0·776	0·778	0·781	0·784	0·789	0·793	0·797	0·8	0·802	0·805	0·807	0·81	0·812	0·815	0·817	0·819	0·822	0·826	0·83	0·833	0·835	0·838	0·84	0·842	0·845
Lincolnshire	0·717	0·721	0·726	0·731	0·736	0·739	0·741	0·743	0·747	0·753	0·757	0·761	0·764	0·765	0·767	0·769	0·77	0·771	0·773	0·774	0·777	0·781	0·786	0·791	0·795	0·799	0·802	0·804	0·807	0·81
Northamptonshire	0·734	0·739	0·745	0·75	0·756	0·758	0·76	0·762	0·765	0·77	0·774	0·777	0·779	0·781	0·782	0·784	0·786	0·788	0·79	0·792	0·795	0·799	0·804	0·81	0·814	0·817	0·82	0·822	0·825	0·827
Nottingham	0·754	0·759	0·764	0·769	0·774	0·777	0·781	0·784	0·789	0·794	0·799	0·804	0·807	0·81	0·813	0·815	0·818	0·82	0·823	0·826	0·828	0·832	0·836	0·84	0·842	0·844	0·846	0·848	0·85	0·852
Nottinghamshire	0·718	0·722	0·727	0·732	0·737	0·74	0·742	0·745	0·749	0·754	0·759	0·763	0·766	0·768	0·77	0·772	0·774	0·775	0·777	0·779	0·781	0·784	0·789	0·794	0·797	0·8	0·803	0·806	0·809	0·811
Rutland	0·764	0·769	0·773	0·778	0·782	0·784	0·786	0·788	0·79	0·794	0·797	0·8	0·802	0·803	0·806	0·808	0·81	0·813	0·816	0·818	0·821	0·824	0·827	0·831	0·834	0·836	0·838	0·84	0·842	0·844
East of England	0·744	0·749	0·754	0·759	0·764	0·767	0·77	0·773	0·777	0·782	0·787	0·791	0·794	0·797	0·799	0·801	0·804	0·806	0·809	0·811	0·814	0·817	0·822	0·827	0·83	0·833	0·836	0·839	0·841	0·844
Bedford	0·754	0·759	0·763	0·768	0·773	0·776	0·778	0·781	0·785	0·79	0·795	0·798	0·801	0·803	0·806	0·808	0·81	0·811	0·814	0·815	0·818	0·821	0·825	0·83	0·834	0·836	0·839	0·842	0·844	0·847
Cambridgeshire	0·784	0·789	0·794	0·798	0·803	0·806	0·809	0·812	0·816	0·82	0·825	0·829	0·832	0·835	0·837	0·839	0·842	0·844	0·846	0·848	0·851	0·854	0·858	0·862	0·865	0·868	0·87	0·872	0·875	0·877
Central Bedfordshire	0·751	0·755	0·76	0·765	0·77	0·773	0·775	0·778	0·781	0·785	0·79	0·793	0·796	0·798	0·8	0·802	0·804	0·805	0·808	0·809	0·811	0·815	0·819	0·824	0·827	0·83	0·833	0·836	0·839	0·841
Essex	0·735	0·74	0·745	0·751	0·756	0·759	0·762	0·765	0·768	0·773	0·778	0·782	0·786	0·788	0·791	0·794	0·796	0·798	0·801	0·803	0·805	0·809	0·813	0·817	0·821	0·823	0·825	0·828	0·83	0·833
Hertfordshire	0·783	0·788	0·793	0·798	0·802	0·806	0·808	0·811	0·815	0·82	0·826	0·83	0·834	0·837	0·839	0·842	0·844	0·846	0·848	0·849	0·851	0·854	0·857	0·862	0·865	0·867	0·87	0·872	0·875	0·877
Luton	0·729	0·734	0·739	0·745	0·75	0·753	0·756	0·759	0·762	0·767	0·772	0·775	0·778	0·78	0·783	0·786	0·789	0·793	0·797	0·8	0·803	0·807	0·812	0·817	0·82	0·823	0·825	0·828	0·83	0·832
Norfolk	0·726	0·73	0·735	0·74	0·745	0·749	0·751	0·754	0·758	0·763	0·768	0·772	0·776	0·778	0·78	0·782	0·784	0·786	0·788	0·79	0·793	0·796	0·801	0·806	0·81	0·813	0·815	0·818	0·821	0·823
Peterborough	0·722	0·726	0·73	0·735	0·74	0·743	0·745	0·748	0·752	0·757	0·761	0·765	0·767	0·768	0·769	0·77	0·772	0·773	0·776	0·777	0·78	0·785	0·791	0·798	0·802	0·806	0·809	0·813	0·816	0·818
Southend-on-Sea	0·714	0·718	0·722	0·727	0·732	0·735	0·737	0·74	0·745	0·751	0·756	0·761	0·765	0·768	0·77	0·772	0·774	0·776	0·778	0·78	0·783	0·787	0·792	0·797	0·8	0·803	0·805	0·807	0·81	0·812
Suffolk	0·731	0·736	0·741	0·747	0·751	0·754	0·756	0·758	0·762	0·767	0·771	0·775	0·777	0·779	0·781	0·782	0·785	0·786	0·789	0·791	0·794	0·799	0·804	0·81	0·813	0·816	0·819	0·822	0·824	0·827
Thurrock	0·717	0·722	0·727	0·733	0·738	0·741	0·744	0·747	0·751	0·756	0·759	0·762	0·764	0·765	0·766	0·767	0·768	0·77	0·772	0·774	0·776	0·78	0·784	0·789	0·792	0·794	0·796	0·799	0·801	0·804
Greater London	0·804	0·808	0·813	0·818	0·823	0·826	0·829	0·832	0·836	0·841	0·845	0·849	0·852	0·854	0·857	0·859	0·861	0·863	0·866	0·868	0·871	0·874	0·878	0·883	0·886	0·888	0·89	0·892	0·894	0·895
Barking and Dagenham	0·689	0·693	0·699	0·704	0·71	0·714	0·717	0·721	0·726	0·732	0·736	0·74	0·743	0·743	0·744	0·745	0·745	0·746	0·747	0·749	0·751	0·756	0·761	0·768	0·773	0·777	0·78	0·783	0·787	0·79
Barnet	0·786	0·791	0·796	0·8	0·805	0·808	0·811	0·815	0·819	0·824	0·829	0·833	0·837	0·839	0·841	0·843	0·844	0·846	0·848	0·849	0·852	0·855	0·859	0·863	0·866	0·869	0·872	0·874	0·876	0·878
Bexley	0·729	0·734	0·74	0·745	0·75	0·753	0·755	0·758	0·762	0·767	0·772	0·777	0·78	0·783	0·786	0·788	0·79	0·792	0·795	0·797	0·799	0·803	0·807	0·812	0·817	0·82	0·824	0·827	0·83	0·833
Brent	0·764	0·769	0·773	0·778	0·783	0·787	0·789	0·792	0·796	0·802	0·806	0·81	0·813	0·814	0·816	0·817	0·819	0·82	0·821	0·822	0·824	0·827	0·832	0·837	0·84	0·842	0·844	0·846	0·848	0·851
Bromley	0·77	0·774	0·779	0·784	0·788	0·792	0·794	0·797	0·802	0·807	0·812	0·816	0·82	0·822	0·825	0·827	0·829	0·83	0·832	0·833	0·835	0·837	0·841	0·844	0·847	0·849	0·852	0·854	0·856	0·858
Camden	0·872	0·875	0·879	0·882	0·885	0·888	0·89	0·892	0·895	0·898	0·9	0·903	0·904	0·906	0·907	0·909	0·911	0·912	0·914	0·915	0·917	0·92	0·922	0·925	0·926	0·928	0·929	0·93	0·931	0·931
Croydon	0·753	0·758	0·764	0·769	0·774	0·777	0·78	0·782	0·786	0·792	0·797	0·801	0·804	0·806	0·808	0·809	0·811	0·812	0·814	0·815	0·816	0·818	0·822	0·826	0·829	0·831	0·833	0·835	0·838	0·84
Ealing	0·783	0·787	0·792	0·797	0·802	0·806	0·809	0·812	0·816	0·821	0·826	0·83	0·833	0·835	0·836	0·837	0·838	0·839	0·84	0·841	0·842	0·845	0·849	0·854	0·858	0·862	0·865	0·868	0·87	0·872
Enfield	0·74	0·745	0·75	0·756	0·761	0·764	0·766	0·77	0·774	0·779	0·784	0·788	0·791	0·793	0·795	0·796	0·798	0·8	0·802	0·804	0·806	0·81	0·815	0·82	0·823	0·826	0·829	0·831	0·834	0·836
Greenwich	0·732	0·737	0·743	0·749	0·755	0·759	0·762	0·765	0·769	0·775	0·78	0·784	0·787	0·788	0·791	0·793	0·795	0·797	0·799	0·802	0·805	0·808	0·813	0·818	0·822	0·825	0·827	0·83	0·832	0·834
Hackney	0·787	0·793	0·799	0·805	0·809	0·812	0·812	0·813	0·815	0·819	0·823	0·826	0·828	0·83	0·832	0·835	0·838	0·841	0·845	0·849	0·853	0·858	0·864	0·87	0·873	0·876	0·877	0·879	0·881	0·882
Hammersmith and Fulham	0·854	0·859	0·864	0·869	0·873	0·876	0·879	0·882	0·886	0·89	0·893	0·895	0·897	0·898	0·9	0·902	0·903	0·905	0·907	0·909	0·912	0·914	0·917	0·92	0·922	0·924	0·925	0·927	0·928	0·929
Haringey	0·77	0·775	0·779	0·784	0·788	0·791	0·793	0·795	0·799	0·803	0·808	0·812	0·815	0·817	0·82	0·822	0·824	0·826	0·828	0·829	0·832	0·835	0·84	0·845	0·848	0·851	0·854	0·856	0·858	0·86
Harrow	0·772	0·777	0·782	0·787	0·791	0·794	0·797	0·8	0·804	0·81	0·814	0·819	0·822	0·824	0·826	0·828	0·83	0·831	0·832	0·833	0·834	0·836	0·839	0·843	0·845	0·847	0·848	0·85	0·852	0·854
Havering	0·722	0·727	0·732	0·737	0·741	0·744	0·747	0·75	0·754	0·759	0·764	0·769	0·772	0·775	0·778	0·781	0·784	0·786	0·788	0·79	0·793	0·796	0·8	0·805	0·808	0·811	0·814	0·817	0·82	0·823
Hillingdon	0·791	0·796	0·801	0·806	0·811	0·814	0·817	0·82	0·824	0·83	0·835	0·839	0·843	0·845	0·846	0·848	0·849	0·85	0·851	0·853	0·856	0·859	0·863	0·868	0·871	0·874	0·877	0·879	0·881	0·882
Hounslow	0·784	0·789	0·794	0·799	0·804	0·807	0·809	0·812	0·816	0·822	0·827	0·832	0·835	0·837	0·839	0·841	0·843	0·844	0·846	0·847	0·85	0·854	0·858	0·864	0·869	0·873	0·876	0·88	0·883	0·885
Islington	0·842	0·846	0·85	0·855	0·859	0·863	0·865	0·868	0·871	0·875	0·878	0·881	0·883	0·885	0·887	0·889	0·891	0·893	0·895	0·898	0·9	0·903	0·906	0·909	0·911	0·913	0·914	0·916	0·917	0·918
Kensington and Chelsea	0·882	0·886	0·89	0·894	0·897	0·9	0·903	0·905	0·907	0·909	0·91	0·912	0·914	0·915	0·916	0·917	0·919	0·921	0·923	0·924	0·926	0·929	0·931	0·934	0·935	0·937	0·938	0·939	0·94	0·941
Kingston upon Thames	0·816	0·821	0·826	0·83	0·835	0·838	0·841	0·845	0·849	0·854	0·859	0·863	0·866	0·869	0·872	0·874	0·877	0·879	0·881	0·882	0·884	0·886	0·888	0·891	0·893	0·895	0·896	0·898	0·9	0·902
Lambeth	0·799	0·805	0·81	0·815	0·82	0·824	0·827	0·83	0·834	0·839	0·844	0·848	0·851	0·854	0·857	0·861	0·864	0·867	0·871	0·874	0·878	0·881	0·886	0·89	0·894	0·897	0·899	0·902	0·904	0·906
Lewisham	0·747	0·753	0·758	0·763	0·768	0·772	0·775	0·778	0·782	0·787	0·792	0·797	0·8	0·802	0·804	0·806	0·808	0·81	0·812	0·814	0·816	0·82	0·824	0·829	0·833	0·836	0·839	0·842	0·844	0·846
Merton	0·777	0·783	0·788	0·793	0·798	0·802	0·805	0·809	0·814	0·819	0·824	0·828	0·831	0·833	0·835	0·836	0·837	0·839	0·841	0·842	0·845	0·848	0·853	0·858	0·862	0·866	0·869	0·872	0·874	0·876
Newham	0·717	0·722	0·727	0·733	0·738	0·741	0·743	0·746	0·751	0·757	0·763	0·768	0·773	0·776	0·779	0·783	0·786	0·788	0·792	0·794	0·798	0·803	0·808	0·814	0·818	0·822	0·824	0·827	0·829	0·831
Redbridge	0·748	0·752	0·757	0·762	0·767	0·77	0·773	0·776	0·78	0·785	0·79	0·794	0·797	0·8	0·802	0·804	0·806	0·808	0·81	0·811	0·813	0·816	0·82	0·825	0·828	0·831	0·834	0·836	0·839	0·841
Richmond upon Thames	0·836	0·841	0·845	0·85	0·854	0·857	0·86	0·863	0·867	0·872	0·876	0·88	0·883	0·886	0·888	0·89	0·892	0·894	0·895	0·897	0·899	0·901	0·904	0·908	0·911	0·914	0·917	0·92	0·922	0·924
Southwark	0·81	0·815	0·821	0·826	0·831	0·835	0·839	0·842	0·847	0·853	0·858	0·863	0·867	0·87	0·872	0·874	0·876	0·878	0·881	0·884	0·887	0·891	0·895	0·899	0·902	0·904	0·906	0·908	0·909	0·91
Sutton	0·748	0·753	0·758	0·763	0·769	0·773	0·776	0·78	0·784	0·79	0·795	0·8	0·803	0·806	0·808	0·81	0·812	0·813	0·815	0·816	0·819	0·822	0·826	0·831	0·835	0·838	0·841	0·844	0·847	0·849
Tower Hamlets	0·787	0·792	0·798	0·804	0·81	0·814	0·818	0·821	0·826	0·832	0·837	0·841	0·845	0·848	0·852	0·856	0·859	0·863	0·866	0·869	0·873	0·877	0·881	0·885	0·888	0·89	0·892	0·893	0·895	0·896
Waltham Forest	0·724	0·729	0·734	0·74	0·745	0·749	0·752	0·756	0·76	0·765	0·77	0·774	0·777	0·779	0·781	0·783	0·785	0·786	0·788	0·79	0·792	0·796	0·801	0·807	0·811	0·815	0·818	0·822	0·825	0·827
Wandsworth	0·828	0·833	0·838	0·843	0·848	0·851	0·855	0·858	0·863	0·868	0·872	0·877	0·88	0·883	0·886	0·888	0·891	0·893	0·895	0·897	0·899	0·901	0·904	0·907	0·909	0·911	0·913	0·915	0·916	0·918
Westminster	0·867	0·87	0·874	0·878	0·881	0·884	0·886	0·888	0·891	0·894	0·896	0·899	0·9	0·902	0·903	0·905	0·907	0·908	0·91	0·911	0·914	0·916	0·919	0·922	0·924	0·925	0·927	0·928	0·929	0·93
North East England	0·709	0·714	0·72	0·726	0·732	0·736	0·738	0·742	0·747	0·753	0·758	0·763	0·767	0·769	0·772	0·775	0·778	0·78	0·783	0·785	0·788	0·792	0·797	0·802	0·805	0·808	0·811	0·814	0·817	0·819
County Durham	0·705	0·71	0·715	0·721	0·726	0·729	0·732	0·735	0·739	0·744	0·749	0·754	0·757	0·759	0·762	0·764	0·767	0·769	0·772	0·774	0·777	0·78	0·785	0·79	0·793	0·796	0·798	0·801	0·803	0·805
Darlington	0·718	0·723	0·728	0·734	0·74	0·743	0·745	0·747	0·751	0·756	0·761	0·766	0·769	0·772	0·775	0·778	0·78	0·783	0·786	0·788	0·791	0·796	0·801	0·807	0·812	0·815	0·818	0·821	0·824	0·826
Gateshead	0·712	0·717	0·723	0·728	0·733	0·736	0·738	0·741	0·745	0·751	0·756	0·761	0·765	0·768	0·772	0·775	0·778	0·781	0·784	0·786	0·79	0·794	0·799	0·805	0·809	0·812	0·815	0·817	0·82	0·822
Hartlepool	0·678	0·684	0·689	0·695	0·7	0·704	0·705	0·708	0·712	0·717	0·722	0·726	0·729	0·73	0·732	0·735	0·737	0·739	0·742	0·745	0·749	0·753	0·759	0·766	0·771	0·774	0·778	0·781	0·784	0·786
Middlesbrough	0·692	0·698	0·703	0·709	0·714	0·718	0·72	0·723	0·727	0·733	0·738	0·742	0·745	0·748	0·751	0·753	0·756	0·758	0·761	0·763	0·765	0·769	0·774	0·78	0·783	0·786	0·788	0·791	0·793	0·796
Newcastle upon Tyne	0·763	0·768	0·773	0·778	0·783	0·787	0·79	0·794	0·798	0·803	0·808	0·813	0·818	0·822	0·826	0·83	0·834	0·838	0·841	0·844	0·846	0·849	0·853	0·856	0·858	0·86	0·861	0·863	0·865	0·866
North Tyneside	0·713	0·719	0·725	0·731	0·736	0·739	0·742	0·744	0·748	0·754	0·759	0·764	0·767	0·77	0·774	0·777	0·781	0·783	0·787	0·789	0·793	0·797	0·802	0·808	0·812	0·815	0·818	0·821	0·824	0·826
Northumberland	0·713	0·718	0·723	0·728	0·733	0·737	0·739	0·742	0·746	0·751	0·756	0·76	0·764	0·766	0·769	0·771	0·774	0·776	0·779	0·781	0·784	0·787	0·792	0·797	0·801	0·804	0·807	0·809	0·812	0·814
Redcar and Cleveland	0·686	0·691	0·697	0·703	0·708	0·712	0·714	0·717	0·721	0·726	0·731	0·735	0·737	0·739	0·741	0·744	0·746	0·748	0·751	0·753	0·756	0·76	0·765	0·772	0·776	0·78	0·783	0·786	0·789	0·791
South Tyneside	0·678	0·683	0·689	0·695	0·7	0·704	0·706	0·709	0·714	0·72	0·725	0·73	0·734	0·736	0·74	0·743	0·746	0·748	0·751	0·753	0·756	0·76	0·766	0·772	0·776	0·78	0·783	0·786	0·789	0·792
Stockton-on-Tees	0·721	0·727	0·733	0·74	0·746	0·75	0·752	0·755	0·76	0·765	0·769	0·773	0·775	0·777	0·779	0·781	0·783	0·784	0·787	0·788	0·791	0·795	0·8	0·805	0·809	0·812	0·815	0·817	0·82	0·822
Sunderland	0·699	0·705	0·712	0·718	0·724	0·728	0·731	0·734	0·738	0·744	0·749	0·753	0·757	0·759	0·762	0·765	0·768	0·77	0·772	0·775	0·777	0·781	0·786	0·792	0·796	0·799	0·802	0·805	0·807	0·81
North West England	0·73	0·735	0·74	0·745	0·75	0·754	0·756	0·759	0·763	0·768	0·773	0·777	0·781	0·783	0·785	0·788	0·79	0·792	0·795	0·797	0·8	0·804	0·809	0·815	0·819	0·822	0·825	0·827	0·83	0·832
Blackburn with Darwen	0·69	0·694	0·698	0·703	0·707	0·709	0·711	0·713	0·717	0·723	0·728	0·732	0·735	0·736	0·739	0·741	0·744	0·746	0·749	0·752	0·755	0·761	0·767	0·775	0·78	0·785	0·789	0·792	0·795	0·798
Blackpool	0·681	0·685	0·69	0·695	0·699	0·702	0·703	0·705	0·709	0·715	0·719	0·722	0·725	0·725	0·727	0·729	0·73	0·731	0·733	0·735	0·737	0·741	0·746	0·753	0·757	0·76	0·763	0·766	0·769	0·772
Bolton	0·708	0·713	0·718	0·723	0·728	0·731	0·732	0·734	0·737	0·741	0·746	0·749	0·751	0·752	0·754	0·756	0·757	0·759	0·761	0·763	0·766	0·77	0·775	0·782	0·786	0·789	0·792	0·795	0·797	0·8
Bury	0·722	0·727	0·733	0·738	0·743	0·746	0·748	0·75	0·754	0·759	0·763	0·766	0·769	0·77	0·772	0·774	0·776	0·778	0·78	0·781	0·784	0·788	0·793	0·8	0·804	0·808	0·811	0·814	0·817	0·819
Cheshire East	0·774	0·779	0·784	0·789	0·794	0·797	0·799	0·801	0·805	0·81	0·815	0·819	0·822	0·824	0·826	0·828	0·83	0·831	0·833	0·835	0·838	0·842	0·847	0·852	0·856	0·86	0·863	0·865	0·868	0·87
Cheshire West and Chester	0·766	0·771	0·776	0·781	0·786	0·789	0·791	0·794	0·798	0·802	0·807	0·811	0·814	0·816	0·819	0·821	0·824	0·826	0·829	0·831	0·834	0·837	0·842	0·847	0·85	0·853	0·855	0·858	0·86	0·862
Cumbria	0·729	0·733	0·737	0·742	0·747	0·75	0·752	0·754	0·758	0·763	0·767	0·771	0·773	0·775	0·777	0·779	0·781	0·783	0·786	0·789	0·793	0·797	0·803	0·81	0·815	0·819	0·822	0·825	0·828	0·83
Halton	0·711	0·716	0·722	0·727	0·733	0·736	0·737	0·739	0·742	0·747	0·751	0·755	0·758	0·759	0·761	0·763	0·766	0·768	0·771	0·774	0·778	0·783	0·789	0·797	0·802	0·806	0·81	0·813	0·817	0·819
Knowsley	0·69	0·694	0·699	0·704	0·708	0·711	0·713	0·715	0·72	0·725	0·731	0·736	0·739	0·742	0·744	0·747	0·75	0·752	0·755	0·758	0·762	0·766	0·772	0·779	0·783	0·787	0·79	0·794	0·797	0·8
Lancashire	0·736	0·741	0·746	0·752	0·757	0·76	0·762	0·765	0·769	0·773	0·778	0·781	0·784	0·786	0·788	0·79	0·792	0·794	0·796	0·799	0·801	0·805	0·81	0·815	0·819	0·822	0·824	0·827	0·829	0·831
Liverpool	0·738	0·742	0·747	0·752	0·757	0·76	0·763	0·766	0·771	0·777	0·782	0·787	0·792	0·796	0·8	0·804	0·808	0·811	0·815	0·818	0·821	0·824	0·827	0·831	0·833	0·835	0·836	0·838	0·84	0·842
Manchester	0·764	0·768	0·773	0·778	0·783	0·787	0·79	0·794	0·799	0·804	0·81	0·815	0·819	0·823	0·827	0·83	0·834	0·838	0·842	0·845	0·848	0·852	0·856	0·86	0·863	0·865	0·867	0·869	0·872	0·873
Oldham	0·686	0·691	0·696	0·701	0·705	0·707	0·707	0·708	0·711	0·715	0·719	0·722	0·725	0·726	0·728	0·73	0·733	0·735	0·738	0·741	0·744	0·749	0·755	0·762	0·766	0·77	0·773	0·776	0·779	0·781
Rochdale	0·689	0·693	0·698	0·704	0·709	0·712	0·713	0·716	0·719	0·725	0·729	0·733	0·736	0·737	0·739	0·741	0·743	0·745	0·747	0·749	0·753	0·757	0·763	0·77	0·774	0·778	0·781	0·784	0·787	0·79
Salford	0·719	0·723	0·728	0·734	0·739	0·742	0·744	0·747	0·752	0·758	0·763	0·769	0·773	0·775	0·778	0·781	0·784	0·786	0·788	0·79	0·793	0·798	0·803	0·81	0·814	0·817	0·82	0·822	0·825	0·827
Sefton	0·724	0·729	0·735	0·74	0·745	0·749	0·751	0·754	0·758	0·762	0·767	0·771	0·774	0·777	0·779	0·782	0·784	0·785	0·787	0·788	0·789	0·792	0·795	0·799	0·802	0·804	0·806	0·808	0·81	0·812
St Helens	0·7	0·704	0·709	0·714	0·719	0·721	0·723	0·725	0·729	0·734	0·739	0·743	0·746	0·748	0·75	0·752	0·755	0·757	0·759	0·761	0·765	0·769	0·774	0·78	0·784	0·787	0·789	0·792	0·794	0·797
Stockport	0·754	0·759	0·764	0·77	0·775	0·777	0·779	0·782	0·786	0·791	0·796	0·8	0·803	0·805	0·808	0·81	0·812	0·814	0·816	0·818	0·82	0·824	0·828	0·834	0·837	0·84	0·843	0·845	0·848	0·85
Tameside	0·697	0·702	0·707	0·712	0·717	0·721	0·723	0·725	0·729	0·735	0·739	0·743	0·746	0·747	0·749	0·75	0·751	0·752	0·753	0·754	0·757	0·76	0·766	0·772	0·776	0·779	0·782	0·785	0·788	0·79
Trafford	0·783	0·787	0·793	0·798	0·802	0·805	0·807	0·81	0·813	0·818	0·823	0·827	0·831	0·834	0·837	0·839	0·842	0·844	0·846	0·848	0·851	0·854	0·859	0·864	0·867	0·871	0·874	0·876	0·879	0·881
Warrington	0·762	0·767	0·772	0·777	0·781	0·784	0·785	0·787	0·791	0·796	0·801	0·806	0·81	0·812	0·815	0·818	0·821	0·823	0·825	0·827	0·83	0·834	0·84	0·846	0·85	0·854	0·858	0·861	0·864	0·866
Wigan	0·7	0·705	0·709	0·714	0·719	0·722	0·723	0·726	0·729	0·734	0·738	0·741	0·744	0·745	0·747	0·749	0·751	0·752	0·754	0·756	0·759	0·763	0·769	0·775	0·779	0·782	0·785	0·788	0·791	0·793
Wirral	0·711	0·716	0·721	0·726	0·731	0·734	0·736	0·739	0·742	0·747	0·752	0·755	0·758	0·76	0·762	0·764	0·766	0·767	0·769	0·771	0·774	0·777	0·783	0·788	0·792	0·796	0·798	0·801	0·804	0·806
South East England	0·777	0·782	0·786	0·791	0·795	0·798	0·8	0·803	0·806	0·811	0·815	0·819	0·822	0·823	0·826	0·828	0·83	0·832	0·834	0·836	0·838	0·841	0·845	0·85	0·853	0·855	0·858	0·86	0·862	0·864
Bracknell Forest	0·79	0·794	0·798	0·802	0·805	0·807	0·809	0·812	0·815	0·821	0·826	0·83	0·833	0·836	0·838	0·84	0·842	0·843	0·845	0·847	0·849	0·852	0·857	0·861	0·865	0·868	0·871	0·873	0·876	0·878
Brighton and Hove	0·799	0·804	0·808	0·813	0·817	0·821	0·824	0·828	0·832	0·836	0·841	0·845	0·849	0·852	0·856	0·859	0·862	0·865	0·867	0·869	0·871	0·873	0·876	0·879	0·881	0·883	0·885	0·887	0·889	0·891
Buckinghamshire	0·799	0·803	0·807	0·811	0·816	0·819	0·821	0·823	0·827	0·831	0·835	0·839	0·841	0·843	0·845	0·846	0·848	0·849	0·851	0·852	0·853	0·856	0·86	0·864	0·866	0·869	0·871	0·873	0·875	0·877
East Sussex	0·732	0·737	0·742	0·747	0·752	0·755	0·757	0·76	0·763	0·768	0·773	0·777	0·78	0·782	0·784	0·786	0·788	0·789	0·791	0·793	0·795	0·799	0·803	0·809	0·812	0·816	0·819	0·822	0·825	0·827
Hampshire	0·774	0·779	0·783	0·787	0·792	0·794	0·796	0·799	0·802	0·807	0·811	0·815	0·818	0·819	0·821	0·823	0·825	0·827	0·829	0·83	0·833	0·836	0·841	0·846	0·85	0·853	0·855	0·858	0·86	0·862
Isle of Wight	0·712	0·716	0·721	0·727	0·732	0·735	0·738	0·741	0·745	0·751	0·755	0·76	0·763	0·764	0·766	0·768	0·771	0·772	0·775	0·776	0·778	0·781	0·785	0·79	0·793	0·796	0·798	0·8	0·803	0·805
Kent	0·744	0·748	0·753	0·757	0·762	0·765	0·767	0·769	0·773	0·777	0·781	0·785	0·788	0·79	0·792	0·794	0·796	0·798	0·8	0·802	0·805	0·808	0·813	0·818	0·821	0·824	0·826	0·828	0·831	0·833
Medway	0·72	0·725	0·73	0·735	0·74	0·743	0·745	0·747	0·75	0·754	0·758	0·762	0·764	0·766	0·768	0·77	0·772	0·774	0·776	0·778	0·78	0·783	0·788	0·792	0·796	0·798	0·8	0·802	0·805	0·807
Milton Keynes	0·777	0·782	0·787	0·792	0·797	0·8	0·801	0·803	0·806	0·81	0·814	0·817	0·82	0·821	0·823	0·824	0·826	0·827	0·829	0·831	0·834	0·838	0·844	0·85	0·855	0·859	0·862	0·866	0·869	0·87
Oxfordshire	0·805	0·809	0·813	0·817	0·822	0·824	0·827	0·829	0·832	0·837	0·841	0·844	0·847	0·849	0·852	0·854	0·856	0·858	0·86	0·862	0·864	0·867	0·871	0·875	0·878	0·881	0·883	0·886	0·888	0·89
Portsmouth	0·772	0·776	0·781	0·786	0·79	0·794	0·797	0·8	0·804	0·808	0·813	0·816	0·819	0·822	0·824	0·826	0·828	0·83	0·832	0·834	0·836	0·839	0·842	0·846	0·849	0·85	0·852	0·854	0·856	0·858
Reading	0·819	0·823	0·827	0·832	0·836	0·839	0·841	0·845	0·848	0·853	0·858	0·862	0·865	0·868	0·871	0·872	0·873	0·874	0·875	0·876	0·878	0·88	0·883	0·886	0·889	0·89	0·891	0·893	0·894	0·896
Slough	0·78	0·785	0·79	0·795	0·8	0·804	0·806	0·809	0·813	0·816	0·819	0·821	0·823	0·823	0·823	0·824	0·824	0·824	0·826	0·828	0·831	0·835	0·841	0·847	0·851	0·854	0·857	0·86	0·862	0·864
Southampton	0·772	0·777	0·782	0·787	0·791	0·795	0·799	0·803	0·807	0·812	0·816	0·82	0·823	0·826	0·828	0·83	0·831	0·833	0·834	0·835	0·837	0·839	0·841	0·844	0·846	0·848	0·849	0·851	0·853	0·855
Surrey	0·812	0·816	0·82	0·824	0·828	0·831	0·833	0·836	0·84	0·845	0·849	0·853	0·856	0·859	0·861	0·863	0·865	0·866	0·868	0·87	0·871	0·874	0·877	0·881	0·884	0·886	0·889	0·891	0·893	0·895
West Berkshire	0·807	0·812	0·817	0·822	0·826	0·829	0·831	0·833	0·836	0·841	0·845	0·849	0·851	0·851	0·851	0·851	0·852	0·852	0·853	0·855	0·857	0·861	0·865	0·87	0·874	0·876	0·878	0·88	0·882	0·883
West Sussex	0·765	0·769	0·774	0·779	0·783	0·786	0·788	0·79	0·794	0·798	0·803	0·807	0·81	0·811	0·814	0·815	0·817	0·819	0·821	0·823	0·825	0·829	0·833	0·838	0·841	0·844	0·847	0·849	0·852	0·854
Windsor and Maidenhead	0·82	0·823	0·827	0·831	0·834	0·837	0·839	0·841	0·845	0·849	0·854	0·858	0·861	0·863	0·866	0·868	0·87	0·872	0·874	0·875	0·877	0·88	0·884	0·889	0·892	0·895	0·898	0·9	0·903	0·905
Wokingham	0·826	0·831	0·835	0·839	0·843	0·846	0·848	0·851	0·854	0·859	0·863	0·866	0·869	0·871	0·874	0·876	0·878	0·879	0·881	0·881	0·883	0·885	0·887	0·891	0·893	0·896	0·898	0·9	0·902	0·904
South West England	0·751	0·755	0·76	0·765	0·77	0·773	0·776	0·779	0·783	0·788	0·793	0·797	0·8	0·802	0·805	0·807	0·81	0·812	0·814	0·816	0·819	0·823	0·827	0·832	0·835	0·838	0·841	0·843	0·846	0·848
Bath and North East Somerset	0·793	0·797	0·801	0·805	0·809	0·812	0·815	0·818	0·822	0·827	0·831	0·836	0·84	0·844	0·848	0·851	0·855	0·858	0·861	0·863	0·865	0·868	0·871	0·874	0·876	0·878	0·88	0·882	0·884	0·886
Bournemouth	0·761	0·766	0·771	0·776	0·781	0·785	0·788	0·792	0·796	0·801	0·806	0·811	0·815	0·818	0·822	0·825	0·828	0·831	0·833	0·835	0·838	0·84	0·844	0·847	0·85	0·852	0·854	0·856	0·858	0·861
Bristol, City of	0·792	0·796	0·801	0·806	0·811	0·814	0·817	0·821	0·825	0·829	0·834	0·837	0·841	0·843	0·845	0·848	0·85	0·853	0·856	0·858	0·861	0·864	0·868	0·872	0·875	0·877	0·88	0·882	0·884	0·886
Cornwall	0·727	0·732	0·738	0·743	0·748	0·752	0·754	0·756	0·76	0·765	0·77	0·774	0·777	0·779	0·782	0·784	0·787	0·789	0·791	0·793	0·796	0·799	0·804	0·809	0·812	0·815	0·818	0·82	0·823	0·825
Devon	0·747	0·752	0·757	0·762	0·766	0·769	0·771	0·774	0·778	0·783	0·788	0·792	0·796	0·798	0·802	0·805	0·807	0·81	0·812	0·814	0·817	0·821	0·825	0·829	0·832	0·835	0·837	0·839	0·841	0·843
Dorset	0·741	0·746	0·751	0·755	0·76	0·763	0·765	0·768	0·772	0·777	0·782	0·785	0·788	0·79	0·792	0·794	0·795	0·797	0·8	0·802	0·805	0·808	0·813	0·818	0·822	0·825	0·827	0·83	0·833	0·835
Gloucestershire	0·764	0·768	0·773	0·778	0·783	0·786	0·788	0·79	0·794	0·799	0·803	0·808	0·811	0·814	0·816	0·819	0·821	0·823	0·825	0·827	0·829	0·833	0·837	0·842	0·846	0·849	0·852	0·855	0·857	0·859
North Somerset	0·744	0·749	0·754	0·759	0·764	0·766	0·768	0·77	0·773	0·778	0·782	0·786	0·789	0·791	0·794	0·796	0·799	0·801	0·804	0·806	0·81	0·814	0·819	0·825	0·829	0·833	0·836	0·838	0·841	0·843
Plymouth	0·746	0·751	0·755	0·76	0·765	0·768	0·77	0·773	0·776	0·781	0·785	0·789	0·791	0·793	0·796	0·798	0·8	0·802	0·805	0·807	0·809	0·812	0·816	0·821	0·824	0·826	0·828	0·83	0·832	0·834
Poole	0·755	0·76	0·765	0·77	0·775	0·778	0·78	0·783	0·787	0·792	0·797	0·801	0·803	0·805	0·807	0·809	0·811	0·813	0·815	0·817	0·819	0·823	0·828	0·833	0·837	0·84	0·843	0·846	0·848	0·85
Somerset	0·732	0·736	0·742	0·747	0·752	0·755	0·757	0·759	0·763	0·768	0·772	0·775	0·778	0·78	0·782	0·784	0·786	0·787	0·79	0·791	0·794	0·798	0·802	0·808	0·812	0·815	0·818	0·821	0·824	0·826
South Gloucestershire	0·776	0·78	0·784	0·788	0·792	0·795	0·797	0·801	0·805	0·81	0·815	0·819	0·823	0·825	0·828	0·831	0·833	0·836	0·839	0·841	0·843	0·847	0·851	0·856	0·86	0·863	0·865	0·868	0·871	0·873
Swindon	0·765	0·77	0·775	0·781	0·785	0·788	0·789	0·791	0·794	0·798	0·802	0·806	0·808	0·809	0·81	0·812	0·813	0·814	0·817	0·818	0·821	0·825	0·83	0·835	0·839	0·842	0·844	0·846	0·849	0·85
Torbay	0·71	0·715	0·72	0·725	0·73	0·733	0·735	0·738	0·741	0·746	0·75	0·753	0·755	0·755	0·757	0·758	0·76	0·761	0·762	0·763	0·765	0·768	0·772	0·777	0·78	0·782	0·785	0·787	0·79	0·793
Wiltshire	0·751	0·755	0·759	0·764	0·769	0·771	0·773	0·776	0·779	0·784	0·789	0·793	0·796	0·798	0·8	0·802	0·804	0·805	0·807	0·809	0·811	0·815	0·82	0·825	0·829	0·833	0·836	0·839	0·841	0·844
West Midlands	0·716	0·721	0·727	0·733	0·738	0·742	0·744	0·747	0·752	0·757	0·763	0·767	0·771	0·773	0·776	0·778	0·781	0·783	0·786	0·789	0·792	0·796	0·801	0·807	0·811	0·814	0·817	0·82	0·823	0·825
Birmingham	0·719	0·724	0·73	0·736	0·741	0·744	0·746	0·749	0·754	0·759	0·764	0·769	0·773	0·775	0·778	0·781	0·784	0·787	0·79	0·793	0·797	0·801	0·806	0·811	0·815	0·818	0·82	0·823	0·825	0·827
Coventry	0·738	0·744	0·75	0·756	0·761	0·765	0·769	0·772	0·777	0·782	0·787	0·791	0·794	0·796	0·799	0·801	0·802	0·804	0·806	0·807	0·81	0·813	0·818	0·823	0·826	0·829	0·832	0·835	0·837	0·84
Dudley	0·699	0·704	0·708	0·714	0·718	0·721	0·723	0·726	0·73	0·735	0·74	0·744	0·747	0·748	0·751	0·752	0·754	0·756	0·757	0·758	0·76	0·763	0·768	0·773	0·777	0·779	0·782	0·785	0·788	0·79
Herefordshire, County of	0·722	0·727	0·733	0·739	0·745	0·748	0·751	0·755	0·759	0·765	0·771	0·775	0·779	0·781	0·783	0·786	0·788	0·789	0·792	0·793	0·796	0·8	0·805	0·811	0·816	0·819	0·823	0·826	0·829	0·832
Sandwell	0·677	0·682	0·687	0·692	0·698	0·701	0·702	0·705	0·709	0·714	0·719	0·723	0·726	0·728	0·73	0·731	0·733	0·734	0·737	0·738	0·741	0·746	0·752	0·759	0·764	0·768	0·772	0·775	0·778	0·781
Shropshire	0·728	0·733	0·738	0·744	0·749	0·752	0·754	0·757	0·762	0·768	0·773	0·778	0·781	0·784	0·787	0·79	0·792	0·795	0·797	0·799	0·802	0·806	0·81	0·815	0·819	0·822	0·825	0·827	0·83	0·832
Solihull	0·756	0·762	0·767	0·773	0·778	0·782	0·785	0·788	0·792	0·798	0·803	0·808	0·811	0·813	0·816	0·818	0·82	0·822	0·823	0·825	0·827	0·83	0·834	0·839	0·842	0·846	0·849	0·852	0·855	0·858
Staffordshire	0·725	0·73	0·736	0·742	0·747	0·75	0·752	0·755	0·759	0·765	0·769	0·773	0·776	0·778	0·78	0·782	0·784	0·786	0·789	0·79	0·793	0·797	0·801	0·805	0·808	0·811	0·813	0·815	0·817	0·819
Stoke-on-Trent	0·687	0·692	0·698	0·703	0·709	0·712	0·714	0·717	0·72	0·725	0·729	0·732	0·734	0·734	0·735	0·736	0·737	0·737	0·74	0·742	0·745	0·75	0·756	0·764	0·769	0·773	0·776	0·78	0·783	0·786
Telford and Wrekin	0·718	0·723	0·729	0·735	0·741	0·744	0·747	0·75	0·754	0·759	0·764	0·767	0·769	0·769	0·77	0·771	0·772	0·773	0·774	0·775	0·778	0·782	0·787	0·794	0·798	0·801	0·804	0·807	0·81	0·813
Walsall	0·681	0·685	0·689	0·694	0·699	0·701	0·702	0·703	0·706	0·711	0·716	0·72	0·723	0·724	0·726	0·728	0·73	0·732	0·735	0·737	0·74	0·745	0·751	0·758	0·762	0·766	0·77	0·773	0·776	0·779
Warwickshire	0·754	0·76	0·765	0·771	0·776	0·779	0·782	0·785	0·789	0·795	0·799	0·803	0·807	0·808	0·811	0·813	0·815	0·817	0·82	0·822	0·825	0·829	0·834	0·839	0·843	0·846	0·849	0·852	0·855	0·857
Wolverhampton	0·695	0·7	0·706	0·712	0·717	0·721	0·723	0·726	0·73	0·736	0·741	0·745	0·748	0·75	0·752	0·754	0·756	0·758	0·76	0·761	0·764	0·768	0·774	0·78	0·784	0·787	0·79	0·793	0·796	0·799
Worcestershire	0·731	0·736	0·741	0·747	0·752	0·755	0·757	0·761	0·765	0·772	0·777	0·782	0·785	0·788	0·79	0·792	0·794	0·796	0·798	0·799	0·802	0·805	0·809	0·814	0·818	0·82	0·823	0·826	0·828	0·831
Yorkshire and the Humber	0·721	0·726	0·732	0·737	0·742	0·745	0·748	0·751	0·755	0·76	0·765	0·77	0·773	0·775	0·778	0·78	0·783	0·785	0·788	0·79	0·793	0·797	0·802	0·808	0·812	0·815	0·818	0·821	0·823	0·826
Barnsley	0·677	0·681	0·685	0·69	0·695	0·697	0·699	0·702	0·706	0·711	0·716	0·719	0·722	0·723	0·725	0·727	0·729	0·73	0·732	0·734	0·737	0·741	0·746	0·753	0·758	0·761	0·765	0·768	0·771	0·774
Bradford	0·698	0·703	0·708	0·713	0·718	0·72	0·721	0·722	0·725	0·729	0·733	0·737	0·74	0·741	0·744	0·746	0·749	0·751	0·754	0·757	0·761	0·766	0·773	0·78	0·784	0·788	0·791	0·794	0·797	0·8
Calderdale	0·719	0·724	0·73	0·736	0·741	0·743	0·745	0·747	0·75	0·755	0·76	0·763	0·766	0·767	0·769	0·771	0·773	0·775	0·777	0·78	0·783	0·788	0·794	0·802	0·806	0·81	0·813	0·816	0·819	0·821
Doncaster	0·677	0·681	0·686	0·691	0·696	0·698	0·699	0·701	0·705	0·71	0·715	0·719	0·722	0·724	0·727	0·729	0·732	0·734	0·737	0·739	0·743	0·748	0·754	0·761	0·766	0·77	0·774	0·777	0·781	0·783
East Riding of Yorkshire	0·732	0·737	0·742	0·748	0·753	0·756	0·758	0·76	0·764	0·769	0·773	0·777	0·78	0·781	0·784	0·786	0·788	0·789	0·791	0·792	0·794	0·798	0·802	0·806	0·81	0·812	0·814	0·817	0·819	0·821
Kingston upon Hull, City of	0·692	0·696	0·702	0·707	0·712	0·716	0·718	0·722	0·727	0·733	0·738	0·743	0·747	0·749	0·751	0·754	0·756	0·758	0·76	0·762	0·764	0·768	0·772	0·778	0·781	0·783	0·785	0·787	0·79	0·792
Kirklees	0·715	0·72	0·726	0·731	0·736	0·738	0·74	0·742	0·745	0·75	0·754	0·758	0·761	0·762	0·764	0·767	0·769	0·77	0·773	0·775	0·777	0·782	0·787	0·793	0·797	0·8	0·803	0·805	0·808	0·81
Leeds	0·762	0·767	0·773	0·778	0·783	0·787	0·79	0·793	0·798	0·803	0·808	0·812	0·816	0·819	0·822	0·826	0·829	0·831	0·834	0·836	0·838	0·842	0·845	0·849	0·853	0·855	0·858	0·86	0·862	0·864
North East Lincolnshire	0·682	0·688	0·694	0·7	0·705	0·708	0·709	0·711	0·714	0·719	0·723	0·726	0·729	0·729	0·731	0·733	0·735	0·737	0·741	0·743	0·746	0·751	0·757	0·764	0·768	0·771	0·774	0·778	0·781	0·784
North Lincolnshire	0·722	0·727	0·732	0·737	0·742	0·745	0·746	0·748	0·752	0·756	0·76	0·762	0·764	0·765	0·767	0·768	0·77	0·772	0·775	0·777	0·781	0·785	0·79	0·796	0·799	0·8	0·801	0·803	0·805	0·806
North Yorkshire	0·746	0·75	0·755	0·76	0·765	0·767	0·769	0·772	0·775	0·781	0·786	0·79	0·793	0·796	0·798	0·801	0·803	0·804	0·807	0·808	0·811	0·815	0·819	0·824	0·827	0·83	0·832	0·834	0·836	0·838
Rotherham	0·686	0·69	0·695	0·701	0·706	0·708	0·71	0·712	0·715	0·72	0·725	0·729	0·732	0·734	0·737	0·739	0·741	0·743	0·745	0·747	0·75	0·754	0·76	0·766	0·77	0·773	0·775	0·778	0·781	0·784
Sheffield	0·749	0·753	0·758	0·762	0·767	0·77	0·773	0·776	0·78	0·785	0·789	0·794	0·798	0·801	0·804	0·807	0·811	0·814	0·817	0·819	0·822	0·826	0·83	0·834	0·837	0·84	0·842	0·844	0·847	0·848
Wakefield	0·694	0·699	0·704	0·71	0·715	0·718	0·72	0·722	0·726	0·731	0·735	0·739	0·742	0·743	0·745	0·746	0·748	0·749	0·751	0·753	0·755	0·76	0·765	0·772	0·777	0·78	0·783	0·786	0·789	0·792
York	0·795	0·799	0·804	0·809	0·813	0·816	0·819	0·822	0·826	0·83	0·834	0·839	0·842	0·845	0·849	0·852	0·855	0·857	0·859	0·861	0·863	0·865	0·868	0·871	0·873	0·875	0·877	0·879	0·881	0·883
Northern Ireland	0·701	0·707	0·716	0·726	0·733	0·737	0·738	0·74	0·744	0·751	0·759	0·765	0·77	0·774	0·777	0·779	0·781	0·783	0·786	0·789	0·792	0·796	0·802	0·808	0·811	0·815	0·818	0·821	0·823	0·825
Scotland	0·724	0·728	0·735	0·743	0·75	0·754	0·754	0·756	0·76	0·768	0·774	0·78	0·784	0·787	0·789	0·791	0·792	0·794	0·797	0·801	0·805	0·809	0·814	0·819	0·823	0·826	0·828	0·831	0·833	0·834
Wales	0·706	0·711	0·717	0·723	0·729	0·733	0·736	0·74	0·745	0·751	0·757	0·762	0·766	0·769	0·772	0·775	0·778	0·78	0·783	0·785	0·788	0·792	0·797	0·802	0·806	0·809	0·812	0·815	0·818	0·82
Latin America and Caribbean	0·491	0·496	0·501	0·506	0·511	0·516	0·521	0·526	0·531	0·536	0·541	0·546	0·55	0·554	0·558	0·563	0·568	0·573	0·578	0·583	0·589	0·594	0·6	0·605	0·611	0·616	0·62	0·625	0·629	0·633
Andean Latin America	0·489	0·492	0·496	0·5	0·504	0·509	0·514	0·519	0·524	0·529	0·534	0·538	0·543	0·548	0·553	0·558	0·564	0·569	0·575	0·58	0·585	0·591	0·596	0·602	0·608	0·613	0·618	0·624	0·628	0·632
Bolivia	0·412	0·417	0·422	0·428	0·434	0·441	0·448	0·455	0·462	0·469	0·474	0·48	0·485	0·491	0·496	0·501	0·506	0·51	0·514	0·518	0·521	0·525	0·528	0·533	0·538	0·544	0·55	0·556	0·562	0·566
Ecuador	0·503	0·506	0·51	0·514	0·517	0·521	0·524	0·528	0·532	0·535	0·539	0·544	0·549	0·554	0·559	0·565	0·57	0·575	0·581	0·586	0·591	0·597	0·603	0·609	0·615	0·621	0·626	0·632	0·636	0·64
Peru	0·501	0·505	0·508	0·511	0·516	0·521	0·526	0·532	0·537	0·543	0·548	0·552	0·557	0·562	0·566	0·571	0·577	0·583	0·589	0·595	0·601	0·608	0·614	0·62	0·625	0·63	0·635	0·64	0·645	0·648
Caribbean	0·517	0·522	0·525	0·528	0·531	0·533	0·536	0·539	0·542	0·547	0·552	0·557	0·563	0·569	0·573	0·579	0·585	0·588	0·591	0·594	0·598	0·601	0·605	0·609	0·612	0·616	0·621	0·625	0·628	0·631
Antigua and Barbuda	0·579	0·586	0·592	0·598	0·604	0·61	0·616	0·623	0·631	0·638	0·645	0·652	0·659	0·665	0·672	0·679	0·686	0·694	0·7	0·705	0·709	0·713	0·716	0·719	0·723	0·727	0·731	0·735	0·739	0·743
The Bahamas	0·692	0·684	0·676	0·679	0·686	0·692	0·697	0·702	0·71	0·721	0·731	0·735	0·737	0·739	0·742	0·749	0·755	0·759	0·762	0·767	0·774	0·779	0·78	0·782	0·784	0·786	0·789	0·791	0·794	0·796
Barbados	0·649	0·653	0·658	0·663	0·667	0·67	0·672	0·674	0·676	0·677	0·68	0·683	0·687	0·691	0·695	0·699	0·703	0·707	0·711	0·714	0·718	0·721	0·725	0·728	0·73	0·733	0·735	0·737	0·74	0·742
Belize	0·428	0·437	0·447	0·457	0·466	0·475	0·482	0·488	0·494	0·499	0·505	0·51	0·515	0·521	0·528	0·534	0·541	0·547	0·553	0·559	0·564	0·569	0·574	0·579	0·583	0·588	0·592	0·596	0·6	0·603
Bermuda	0·685	0·689	0·693	0·697	0·701	0·704	0·707	0·71	0·714	0·719	0·724	0·731	0·737	0·743	0·749	0·755	0·76	0·766	0·773	0·779	0·785	0·79	0·795	0·799	0·802	0·805	0·807	0·809	0·811	0·813
Cuba	0·578	0·586	0·589	0·588	0·586	0·583	0·583	0·582	0·579	0·581	0·586	0·588	0·595	0·602	0·605	0·611	0·618	0·618	0·616	0·618	0·62	0·624	0·631	0·636	0·64	0·645	0·653	0·66	0·665	0·668
Dominica	0·579	0·585	0·591	0·597	0·604	0·61	0·617	0·623	0·63	0·637	0·643	0·649	0·655	0·66	0·666	0·672	0·677	0·683	0·689	0·695	0·7	0·705	0·709	0·713	0·717	0·721	0·724	0·727	0·728	0·729
Dominican Republic	0·425	0·427	0·43	0·434	0·437	0·442	0·446	0·452	0·458	0·465	0·471	0·478	0·485	0·492	0·499	0·508	0·516	0·524	0·532	0·538	0·544	0·549	0·554	0·559	0·563	0·569	0·574	0·58	0·587	0·592
Grenada	0·463	0·474	0·485	0·495	0·505	0·515	0·524	0·533	0·543	0·553	0·562	0·57	0·577	0·585	0·592	0·6	0·606	0·613	0·619	0·624	0·628	0·633	0·637	0·641	0·645	0·65	0·654	0·659	0·664	0·669
Guyana	0·452	0·456	0·461	0·467	0·474	0·481	0·488	0·496	0·503	0·51	0·516	0·522	0·527	0·532	0·536	0·54	0·544	0·549	0·554	0·559	0·565	0·571	0·577	0·583	0·59	0·596	0·602	0·608	0·614	0·618
Haiti	0·307	0·311	0·314	0·317	0·32	0·323	0·328	0·333	0·338	0·344	0·35	0·356	0·361	0·366	0·371	0·375	0·379	0·383	0·387	0·392	0·395	0·399	0·403	0·407	0·412	0·416	0·42	0·424	0·428	0·432
Jamaica	0·542	0·547	0·553	0·56	0·566	0·573	0·58	0·586	0·592	0·598	0·603	0·609	0·614	0·62	0·625	0·63	0·635	0·64	0·645	0·649	0·653	0·657	0·661	0·664	0·668	0·671	0·675	0·678	0·681	0·684
Puerto Rico	0·67	0·676	0·679	0·684	0·689	0·693	0·699	0·705	0·711	0·714	0·72	0·731	0·738	0·742	0·744	0·748	0·752	0·756	0·76	0·764	0·769	0·774	0·779	0·785	0·793	0·802	0·808	0·811	0·813	0·814
Saint Kitts and Nevis	0·583	0·592	0·599	0·607	0·614	0·62	0·626	0·633	0·638	0·644	0·65	0·657	0·663	0·668	0·673	0·679	0·685	0·69	0·696	0·701	0·706	0·71	0·714	0·719	0·724	0·728	0·733	0·738	0·742	0·746
Saint Lucia	0·483	0·493	0·504	0·514	0·524	0·534	0·543	0·551	0·56	0·568	0·575	0·581	0·587	0·593	0·6	0·606	0·612	0·617	0·623	0·629	0·634	0·639	0·643	0·648	0·652	0·656	0·659	0·663	0·667	0·67
Saint Vincent and the Grenadines	0·462	0·471	0·479	0·487	0·495	0·502	0·509	0·515	0·522	0·528	0·534	0·539	0·545	0·551	0·557	0·562	0·568	0·574	0·58	0·585	0·589	0·593	0·598	0·602	0·606	0·61	0·615	0·619	0·623	0·627
Suriname	0·498	0·503	0·507	0·511	0·513	0·515	0·518	0·523	0·528	0·533	0·538	0·545	0·552	0·56	0·568	0·574	0·579	0·584	0·588	0·593	0·598	0·602	0·607	0·611	0·616	0·62	0·625	0·629	0·633	0·636
Trinidad and Tobago	0·618	0·622	0·626	0·63	0·634	0·639	0·644	0·65	0·656	0·662	0·669	0·675	0·682	0·689	0·696	0·704	0·711	0·718	0·724	0·728	0·732	0·736	0·739	0·742	0·745	0·748	0·751	0·753	0·755	0·757
Virgin Islands	0·667	0·68	0·689	0·697	0·704	0·71	0·715	0·72	0·724	0·728	0·731	0·734	0·742	0·749	0·756	0·762	0·768	0·773	0·778	0·782	0·785	0·788	0·79	0·791	0·792	0·794	0·795	0·796	0·798	0·799
Central Latin America	0·485	0·49	0·495	0·501	0·507	0·512	0·517	0·523	0·528	0·533	0·538	0·543	0·547	0·551	0·554	0·559	0·564	0·569	0·575	0·579	0·584	0·589	0·594	0·599	0·604	0·609	0·614	0·618	0·623	0·626
Colombia	0·478	0·48	0·482	0·486	0·492	0·498	0·503	0·509	0·514	0·518	0·522	0·526	0·529	0·533	0·536	0·54	0·546	0·552	0·559	0·567	0·574	0·582	0·589	0·596	0·603	0·609	0·616	0·622	0·628	0·633
Costa Rica	0·532	0·538	0·544	0·55	0·555	0·56	0·565	0·571	0·577	0·584	0·592	0·598	0·603	0·607	0·611	0·615	0·619	0·623	0·627	0·632	0·637	0·642	0·647	0·652	0·657	0·662	0·667	0·672	0·676	0·68
El Salvador	0·39	0·393	0·397	0·402	0·408	0·415	0·423	0·431	0·441	0·45	0·46	0·469	0·478	0·486	0·493	0·499	0·505	0·511	0·517	0·521	0·526	0·531	0·536	0·542	0·547	0·552	0·558	0·563	0·568	0·573
Guatemala	0·315	0·32	0·328	0·336	0·345	0·352	0·36	0·369	0·378	0·387	0·395	0·403	0·412	0·421	0·43	0·439	0·446	0·453	0·459	0·465	0·472	0·478	0·485	0·491	0·498	0·504	0·51	0·516	0·522	0·526
Honduras	0·33	0·335	0·34	0·345	0·351	0·357	0·363	0·37	0·377	0·384	0·391	0·397	0·404	0·411	0·417	0·424	0·43	0·437	0·443	0·448	0·454	0·459	0·464	0·469	0·473	0·478	0·482	0·487	0·492	0·496
Mexico	0·507	0·514	0·52	0·526	0·532	0·537	0·542	0·547	0·553	0·558	0·563	0·569	0·574	0·578	0·583	0·588	0·592	0·597	0·601	0·605	0·608	0·613	0·617	0·621	0·626	0·631	0·636	0·64	0·645	0·649
Aguascalientes	0·532	0·538	0·544	0·549	0·554	0·559	0·564	0·569	0·574	0·58	0·585	0·591	0·597	0·602	0·607	0·611	0·616	0·621	0·625	0·629	0·633	0·637	0·641	0·646	0·65	0·655	0·66	0·664	0·669	0·673
Baja California	0·565	0·57	0·575	0·58	0·585	0·589	0·593	0·598	0·604	0·609	0·615	0·619	0·624	0·628	0·632	0·636	0·64	0·644	0·647	0·65	0·653	0·656	0·66	0·663	0·667	0·671	0·675	0·68	0·685	0·688
Baja California Sur	0·546	0·553	0·559	0·565	0·571	0·576	0·582	0·588	0·594	0·599	0·604	0·609	0·614	0·619	0·625	0·63	0·636	0·641	0·646	0·649	0·653	0·658	0·662	0·666	0·67	0·675	0·68	0·684	0·689	0·693
Campeche	0·481	0·488	0·495	0·502	0·509	0·515	0·522	0·529	0·536	0·542	0·548	0·554	0·56	0·565	0·571	0·576	0·581	0·586	0·591	0·595	0·6	0·606	0·611	0·617	0·623	0·629	0·634	0·639	0·644	0·648
Chiapas	0·413	0·419	0·424	0·43	0·437	0·442	0·446	0·451	0·456	0·461	0·466	0·47	0·475	0·48	0·486	0·491	0·497	0·503	0·508	0·512	0·517	0·522	0·527	0·532	0·536	0·541	0·545	0·55	0·554	0·557
Chihuahua	0·529	0·534	0·538	0·542	0·546	0·549	0·553	0·558	0·563	0·568	0·573	0·578	0·584	0·588	0·593	0·598	0·602	0·607	0·611	0·614	0·617	0·62	0·623	0·627	0·632	0·637	0·643	0·648	0·654	0·659
Coahuila	0·529	0·536	0·543	0·549	0·556	0·561	0·566	0·571	0·576	0·581	0·586	0·591	0·595	0·6	0·604	0·609	0·613	0·617	0·62	0·623	0·625	0·628	0·631	0·634	0·639	0·644	0·648	0·653	0·658	0·663
Colima	0·535	0·543	0·551	0·557	0·563	0·568	0·574	0·58	0·585	0·59	0·596	0·601	0·606	0·611	0·615	0·62	0·625	0·629	0·634	0·638	0·642	0·646	0·65	0·654	0·659	0·664	0·669	0·673	0·678	0·682
Durango	0·453	0·46	0·466	0·472	0·478	0·483	0·489	0·496	0·504	0·511	0·517	0·524	0·53	0·537	0·543	0·548	0·553	0·558	0·563	0·566	0·571	0·575	0·58	0·585	0·591	0·596	0·602	0·608	0·614	0·618
Guanajuato	0·452	0·459	0·467	0·474	0·481	0·488	0·495	0·502	0·51	0·517	0·525	0·532	0·538	0·544	0·55	0·556	0·562	0·567	0·572	0·577	0·582	0·588	0·594	0·6	0·606	0·612	0·618	0·624	0·63	0·634
Guerrero	0·408	0·414	0·419	0·424	0·429	0·434	0·44	0·446	0·452	0·457	0·464	0·47	0·476	0·481	0·487	0·493	0·498	0·504	0·51	0·516	0·522	0·529	0·535	0·541	0·548	0·553	0·558	0·563	0·568	0·572
Hidalgo	0·43	0·438	0·445	0·453	0·46	0·467	0·474	0·481	0·488	0·494	0·501	0·507	0·513	0·518	0·524	0·53	0·536	0·542	0·548	0·553	0·559	0·565	0·571	0·577	0·584	0·59	0·596	0·601	0·606	0·611
Jalisco	0·523	0·53	0·537	0·544	0·551	0·556	0·561	0·566	0·572	0·577	0·582	0·587	0·591	0·596	0·6	0·604	0·608	0·613	0·617	0·621	0·625	0·629	0·634	0·638	0·643	0·647	0·652	0·657	0·661	0·665
México	0·536	0·544	0·551	0·558	0·565	0·569	0·573	0·577	0·58	0·583	0·587	0·591	0·595	0·599	0·604	0·608	0·612	0·616	0·62	0·622	0·625	0·629	0·632	0·636	0·64	0·644	0·648	0·652	0·657	0·66
Mexico City	0·601	0·607	0·614	0·621	0·627	0·633	0·638	0·644	0·65	0·656	0·662	0·667	0·671	0·675	0·679	0·683	0·687	0·69	0·693	0·695	0·697	0·7	0·704	0·708	0·712	0·716	0·72	0·724	0·729	0·732
Michoacán de Ocampo	0·459	0·467	0·475	0·482	0·487	0·492	0·497	0·503	0·508	0·514	0·519	0·524	0·529	0·534	0·54	0·545	0·55	0·555	0·56	0·564	0·568	0·572	0·576	0·581	0·585	0·59	0·594	0·598	0·602	0·606
Morelos	0·522	0·53	0·536	0·542	0·548	0·553	0·559	0·564	0·57	0·575	0·581	0·586	0·59	0·594	0·597	0·601	0·604	0·608	0·611	0·614	0·617	0·621	0·624	0·628	0·632	0·637	0·641	0·646	0·65	0·654
Nayarit	0·489	0·495	0·501	0·506	0·511	0·516	0·522	0·529	0·535	0·541	0·548	0·555	0·561	0·567	0·574	0·58	0·586	0·591	0·595	0·599	0·603	0·607	0·612	0·617	0·621	0·626	0·63	0·635	0·639	0·643
Nuevo León	0·577	0·583	0·589	0·594	0·599	0·602	0·606	0·611	0·615	0·62	0·625	0·629	0·634	0·638	0·642	0·645	0·649	0·652	0·656	0·658	0·661	0·665	0·669	0·673	0·677	0·682	0·686	0·691	0·696	0·699
Oaxaca	0·426	0·429	0·433	0·437	0·441	0·445	0·449	0·453	0·458	0·462	0·467	0·472	0·477	0·483	0·49	0·496	0·502	0·509	0·516	0·522	0·528	0·534	0·54	0·545	0·55	0·555	0·561	0·566	0·571	0·574
Puebla	0·46	0·467	0·473	0·48	0·486	0·49	0·495	0·5	0·504	0·509	0·514	0·52	0·525	0·53	0·536	0·541	0·546	0·552	0·557	0·561	0·567	0·572	0·577	0·583	0·588	0·593	0·598	0·603	0·608	0·612
Querétaro	0·507	0·514	0·52	0·526	0·533	0·539	0·545	0·552	0·559	0·567	0·575	0·584	0·591	0·597	0·603	0·608	0·613	0·618	0·622	0·626	0·63	0·634	0·639	0·644	0·649	0·653	0·658	0·663	0·667	0·671
Quintana Roo	0·494	0·504	0·513	0·522	0·531	0·54	0·549	0·557	0·565	0·572	0·579	0·585	0·591	0·596	0·601	0·606	0·61	0·615	0·62	0·624	0·629	0·634	0·638	0·643	0·647	0·652	0·657	0·662	0·666	0·67
San Luis Potosí	0·451	0·457	0·464	0·471	0·478	0·486	0·493	0·501	0·508	0·516	0·523	0·53	0·536	0·543	0·55	0·557	0·564	0·571	0·578	0·584	0·59	0·596	0·602	0·607	0·612	0·617	0·622	0·626	0·631	0·635
Sinaloa	0·519	0·525	0·53	0·536	0·542	0·547	0·553	0·559	0·565	0·57	0·576	0·58	0·585	0·589	0·594	0·599	0·604	0·608	0·613	0·617	0·621	0·626	0·631	0·636	0·641	0·647	0·652	0·657	0·662	0·667
Sonora	0·546	0·552	0·558	0·564	0·569	0·574	0·579	0·584	0·59	0·596	0·602	0·607	0·612	0·616	0·621	0·626	0·631	0·635	0·639	0·642	0·645	0·649	0·653	0·658	0·662	0·668	0·673	0·678	0·683	0·687
Tabasco	0·485	0·492	0·499	0·505	0·511	0·516	0·523	0·529	0·536	0·542	0·548	0·553	0·558	0·562	0·566	0·571	0·575	0·58	0·584	0·588	0·592	0·597	0·602	0·608	0·613	0·619	0·624	0·629	0·634	0·638
Tamaulipas	0·529	0·535	0·54	0·546	0·551	0·557	0·563	0·57	0·576	0·581	0·585	0·589	0·594	0·598	0·602	0·606	0·61	0·614	0·618	0·621	0·624	0·628	0·632	0·636	0·641	0·647	0·652	0·657	0·662	0·666
Tlaxcala	0·474	0·483	0·492	0·501	0·509	0·516	0·523	0·529	0·536	0·542	0·549	0·555	0·561	0·566	0·572	0·577	0·582	0·587	0·592	0·596	0·601	0·605	0·61	0·614	0·619	0·623	0·628	0·632	0·636	0·64
Veracruz de Ignacio de la Llave	0·471	0·475	0·48	0·485	0·489	0·493	0·497	0·502	0·507	0·512	0·517	0·522	0·527	0·532	0·537	0·542	0·548	0·553	0·558	0·562	0·567	0·572	0·578	0·582	0·587	0·592	0·596	0·601	0·605	0·609
Yucatán	0·478	0·484	0·49	0·497	0·504	0·511	0·517	0·524	0·53	0·535	0·54	0·545	0·549	0·553	0·559	0·564	0·571	0·577	0·583	0·588	0·594	0·599	0·605	0·611	0·616	0·622	0·627	0·631	0·636	0·64
Zacatecas	0·493	0·499	0·505	0·511	0·516	0·52	0·525	0·529	0·534	0·539	0·544	0·55	0·555	0·56	0·564	0·568	0·572	0·576	0·581	0·584	0·587	0·591	0·595	0·599	0·604	0·609	0·615	0·62	0·625	0·63
Nicaragua	0·338	0·345	0·353	0·36	0·368	0·376	0·385	0·393	0·402	0·411	0·419	0·426	0·433	0·438	0·444	0·449	0·453	0·458	0·462	0·466	0·47	0·474	0·479	0·484	0·489	0·495	0·5	0·506	0·512	0·517
Panama	0·544	0·549	0·555	0·559	0·562	0·565	0·568	0·573	0·579	0·586	0·592	0·597	0·602	0·605	0·607	0·61	0·613	0·616	0·62	0·623	0·627	0·63	0·635	0·642	0·65	0·658	0·666	0·674	0·68	0·686
Venezuela	0·509	0·514	0·522	0·53	0·537	0·542	0·546	0·551	0·554	0·557	0·559	0·56	0·558	0·552	0·548	0·55	0·557	0·566	0·575	0·582	0·586	0·591	0·596	0·6	0·604	0·607	0·608	0·608	0·608	0·607
Tropical Latin America	0·487	0·492	0·497	0·503	0·508	0·513	0·519	0·524	0·529	0·533	0·538	0·543	0·547	0·552	0·556	0·561	0·566	0·572	0·578	0·584	0·59	0·597	0·604	0·61	0·617	0·622	0·627	0·632	0·636	0·64
Brazil	0·487	0·492	0·498	0·503	0·508	0·513	0·519	0·524	0·529	0·533	0·538	0·543	0·547	0·551	0·556	0·561	0·566	0·572	0·577	0·583	0·59	0·597	0·603	0·61	0·616	0·622	0·627	0·632	0·636	0·64
Acre	0·364	0·371	0·379	0·386	0·394	0·402	0·41	0·417	0·423	0·429	0·435	0·441	0·446	0·452	0·458	0·464	0·47	0·477	0·485	0·493	0·501	0·509	0·518	0·526	0·533	0·54	0·547	0·552	0·558	0·562
Alagoas	0·356	0·362	0·367	0·372	0·377	0·382	0·387	0·391	0·396	0·4	0·404	0·408	0·413	0·417	0·422	0·427	0·433	0·439	0·446	0·453	0·461	0·469	0·477	0·485	0·492	0·498	0·504	0·509	0·514	0·518
Amapá	0·494	0·501	0·508	0·515	0·521	0·528	0·534	0·54	0·545	0·549	0·553	0·557	0·56	0·563	0·566	0·569	0·573	0·578	0·583	0·588	0·594	0·6	0·606	0·612	0·618	0·624	0·629	0·633	0·637	0·641
Amazonas	0·459	0·467	0·474	0·481	0·486	0·491	0·495	0·498	0·501	0·503	0·505	0·507	0·51	0·512	0·516	0·52	0·524	0·53	0·536	0·541	0·548	0·555	0·562	0·569	0·576	0·582	0·588	0·593	0·598	0·602
Bahia	0·397	0·404	0·409	0·415	0·421	0·426	0·431	0·435	0·44	0·444	0·448	0·452	0·456	0·461	0·466	0·471	0·477	0·483	0·491	0·498	0·505	0·514	0·521	0·529	0·536	0·542	0·548	0·553	0·558	0·562
Ceará	0·386	0·392	0·398	0·404	0·41	0·416	0·422	0·428	0·433	0·437	0·442	0·447	0·451	0·456	0·461	0·466	0·472	0·479	0·486	0·493	0·501	0·51	0·518	0·525	0·533	0·539	0·544	0·549	0·554	0·558
Distrito Federal	0·587	0·594	0·602	0·61	0·619	0·63	0·641	0·652	0·661	0·669	0·676	0·683	0·689	0·694	0·699	0·704	0·709	0·715	0·72	0·726	0·732	0·739	0·745	0·751	0·756	0·761	0·766	0·77	0·774	0·777
Espírito Santo	0·479	0·485	0·491	0·498	0·504	0·511	0·518	0·525	0·531	0·537	0·543	0·548	0·554	0·56	0·566	0·572	0·579	0·586	0·593	0·599	0·607	0·614	0·622	0·629	0·636	0·642	0·647	0·652	0·657	0·66
Goiás	0·442	0·449	0·455	0·462	0·469	0·476	0·483	0·49	0·496	0·502	0·508	0·514	0·52	0·526	0·532	0·538	0·545	0·551	0·558	0·565	0·573	0·581	0·588	0·596	0·603	0·609	0·614	0·619	0·624	0·628
Maranhão	0·274	0·281	0·287	0·293	0·299	0·305	0·311	0·316	0·32	0·324	0·327	0·33	0·333	0·336	0·34	0·344	0·349	0·355	0·361	0·368	0·376	0·385	0·394	0·403	0·412	0·42	0·427	0·433	0·439	0·444
Mato Grosso	0·448	0·455	0·462	0·469	0·477	0·484	0·491	0·497	0·503	0·509	0·516	0·522	0·528	0·535	0·543	0·55	0·557	0·564	0·572	0·579	0·587	0·595	0·603	0·61	0·617	0·623	0·629	0·634	0·638	0·642
Mato Grosso do Sul	0·471	0·477	0·483	0·488	0·494	0·5	0·505	0·511	0·516	0·521	0·526	0·531	0·536	0·542	0·547	0·553	0·558	0·565	0·571	0·578	0·585	0·593	0·601	0·608	0·615	0·621	0·626	0·631	0·636	0·639
Minas Gerais	0·487	0·493	0·498	0·504	0·51	0·515	0·52	0·525	0·529	0·534	0·538	0·542	0·547	0·552	0·558	0·563	0·569	0·576	0·582	0·589	0·596	0·603	0·61	0·616	0·622	0·627	0·632	0·636	0·64	0·643
Pará	0·425	0·432	0·438	0·444	0·449	0·454	0·457	0·46	0·462	0·464	0·465	0·467	0·469	0·472	0·475	0·479	0·484	0·489	0·496	0·502	0·51	0·518	0·526	0·534	0·542	0·549	0·554	0·56	0·565	0·569
Paraíba	0·378	0·385	0·391	0·396	0·402	0·408	0·413	0·418	0·422	0·426	0·431	0·435	0·439	0·444	0·449	0·454	0·46	0·467	0·474	0·482	0·49	0·499	0·507	0·515	0·522	0·528	0·534	0·539	0·544	0·548
Paraná	0·499	0·504	0·509	0·514	0·519	0·525	0·531	0·537	0·543	0·549	0·555	0·561	0·567	0·573	0·579	0·584	0·59	0·596	0·603	0·609	0·615	0·621	0·628	0·634	0·64	0·645	0·65	0·654	0·659	0·662
Pernambuco	0·407	0·414	0·419	0·424	0·429	0·434	0·438	0·442	0·446	0·45	0·453	0·457	0·461	0·465	0·47	0·475	0·481	0·488	0·495	0·502	0·51	0·519	0·527	0·536	0·543	0·55	0·556	0·561	0·567	0·571
Piauí	0·334	0·34	0·345	0·351	0·357	0·363	0·369	0·375	0·38	0·384	0·388	0·392	0·396	0·4	0·405	0·41	0·416	0·423	0·431	0·439	0·448	0·457	0·466	0·474	0·482	0·489	0·494	0·5	0·505	0·509
Rio de Janeiro	0·569	0·574	0·578	0·582	0·586	0·59	0·595	0·6	0·604	0·609	0·613	0·618	0·622	0·626	0·63	0·634	0·639	0·643	0·648	0·653	0·658	0·664	0·67	0·675	0·681	0·686	0·69	0·694	0·698	0·702
Rio Grande do Norte	0·402	0·408	0·413	0·419	0·424	0·429	0·434	0·44	0·444	0·449	0·454	0·459	0·464	0·469	0·475	0·481	0·488	0·495	0·503	0·51	0·519	0·527	0·535	0·543	0·551	0·557	0·562	0·567	0·572	0·576
Rio Grande do Sul	0·549	0·554	0·558	0·563	0·567	0·572	0·576	0·58	0·584	0·588	0·593	0·597	0·602	0·606	0·611	0·616	0·62	0·626	0·631	0·636	0·642	0·648	0·653	0·659	0·664	0·669	0·673	0·677	0·681	0·684
Rondônia	0·43	0·436	0·441	0·446	0·451	0·455	0·46	0·465	0·47	0·474	0·48	0·485	0·49	0·496	0·503	0·509	0·516	0·524	0·531	0·539	0·547	0·556	0·565	0·573	0·58	0·587	0·592	0·598	0·603	0·606
Roraima	0·425	0·431	0·437	0·441	0·446	0·452	0·458	0·465	0·471	0·476	0·482	0·488	0·494	0·5	0·506	0·512	0·519	0·526	0·534	0·541	0·55	0·558	0·566	0·575	0·582	0·589	0·595	0·601	0·606	0·61
Santa Catarina	0·539	0·544	0·549	0·554	0·559	0·564	0·569	0·574	0·579	0·584	0·589	0·594	0·6	0·605	0·611	0·616	0·622	0·628	0·634	0·64	0·646	0·652	0·659	0·665	0·67	0·676	0·68	0·684	0·688	0·691
São Paulo	0·554	0·559	0·564	0·569	0·575	0·581	0·587	0·593	0·599	0·604	0·61	0·615	0·62	0·624	0·629	0·633	0·638	0·643	0·648	0·652	0·658	0·663	0·669	0·675	0·68	0·686	0·69	0·694	0·698	0·702
Sergipe	0·424	0·43	0·436	0·441	0·446	0·451	0·456	0·46	0·465	0·469	0·473	0·478	0·483	0·488	0·493	0·498	0·504	0·511	0·518	0·524	0·532	0·539	0·546	0·553	0·56	0·566	0·57	0·575	0·579	0·583
Tocantins	0·361	0·366	0·37	0·374	0·38	0·386	0·393	0·4	0·408	0·415	0·422	0·43	0·438	0·447	0·456	0·465	0·474	0·484	0·494	0·504	0·514	0·524	0·534	0·544	0·552	0·56	0·567	0·573	0·579	0·583
Paraguay	0·465	0·471	0·477	0·484	0·491	0·498	0·505	0·512	0·519	0·524	0·529	0·534	0·539	0·544	0·549	0·554	0·559	0·564	0·57	0·575	0·582	0·588	0·594	0·601	0·608	0·615	0·621	0·627	0·633	0·638
North Africa and Middle East	0·414	0·423	0·432	0·441	0·45	0·46	0·469	0·478	0·487	0·497	0·506	0·515	0·524	0·532	0·541	0·55	0·56	0·569	0·578	0·587	0·595	0·603	0·611	0·619	0·626	0·633	0·64	0·647	0·654	0·66
North Africa and Middle East	0·414	0·423	0·432	0·441	0·45	0·46	0·469	0·478	0·487	0·497	0·506	0·515	0·524	0·532	0·541	0·55	0·56	0·569	0·578	0·587	0·595	0·603	0·611	0·619	0·626	0·633	0·64	0·647	0·654	0·66
Afghanistan	0·187	0·191	0·195	0·196	0·194	0·194	0·193	0·192	0·19	0·189	0·188	0·188	0·194	0·202	0·209	0·216	0·224	0·234	0·243	0·253	0·264	0·274	0·285	0·295	0·304	0·313	0·321	0·329	0·337	0·343
Algeria	0·436	0·446	0·456	0·465	0·474	0·483	0·492	0·5	0·509	0·518	0·526	0·534	0·542	0·55	0·558	0·566	0·573	0·58	0·587	0·593	0·599	0·605	0·611	0·617	0·623	0·628	0·634	0·64	0·646	0·652
Bahrain	0·553	0·56	0·566	0·573	0·58	0·587	0·595	0·602	0·61	0·618	0·626	0·634	0·643	0·653	0·662	0·672	0·68	0·688	0·697	0·705	0·711	0·715	0·72	0·726	0·731	0·735	0·739	0·743	0·747	0·751
Egypt	0·403	0·415	0·426	0·437	0·448	0·459	0·469	0·478	0·487	0·496	0·504	0·512	0·52	0·527	0·535	0·542	0·549	0·557	0·565	0·573	0·582	0·591	0·6	0·609	0·617	0·626	0·635	0·643	0·651	0·658
Iran	0·404	0·419	0·433	0·446	0·457	0·468	0·477	0·486	0·496	0·506	0·517	0·529	0·541	0·552	0·562	0·571	0·581	0·593	0·603	0·613	0·622	0·63	0·635	0·64	0·645	0·649	0·654	0·659	0·665	0·67
Iraq	0·392	0·397	0·402	0·407	0·412	0·417	0·422	0·429	0·439	0·451	0·462	0·475	0·485	0·493	0·504	0·514	0·525	0·535	0·547	0·558	0·57	0·583	0·597	0·61	0·622	0·632	0·644	0·654	0·663	0·671
Jordan	0·52	0·529	0·537	0·546	0·554	0·562	0·57	0·577	0·585	0·592	0·6	0·607	0·614	0·621	0·63	0·639	0·648	0·656	0·664	0·673	0·681	0·688	0·695	0·702	0·707	0·713	0·718	0·723	0·727	0·731
Kuwait	0·655	0·659	0·662	0·667	0·673	0·68	0·689	0·699	0·709	0·717	0·724	0·729	0·735	0·742	0·75	0·76	0·769	0·777	0·785	0·793	0·801	0·808	0·815	0·822	0·828	0·834	0·839	0·844	0·848	0·851
Lebanon	0·462	0·47	0·477	0·485	0·493	0·502	0·511	0·52	0·53	0·54	0·548	0·557	0·565	0·574	0·582	0·591	0·6	0·609	0·618	0·628	0·639	0·649	0·66	0·67	0·677	0·685	0·691	0·698	0·704	0·708
Libya	0·405	0·422	0·438	0·455	0·472	0·489	0·506	0·522	0·538	0·552	0·566	0·58	0·593	0·606	0·619	0·632	0·645	0·658	0·67	0·681	0·691	0·695	0·703	0·707	0·707	0·707	0·705	0·705	0·707	0·709
Morocco	0·347	0·354	0·361	0·367	0·374	0·38	0·386	0·392	0·398	0·403	0·409	0·414	0·42	0·426	0·432	0·439	0·445	0·452	0·46	0·467	0·475	0·483	0·491	0·499	0·508	0·516	0·524	0·533	0·541	0·548
Oman	0·441	0·455	0·469	0·485	0·5	0·514	0·528	0·543	0·558	0·573	0·588	0·601	0·615	0·628	0·641	0·653	0·664	0·678	0·692	0·704	0·715	0·726	0·737	0·747	0·754	0·76	0·767	0·773	0·778	0·783
Palestine	0·314	0·32	0·329	0·337	0·347	0·356	0·365	0·375	0·386	0·397	0·407	0·415	0·422	0·43	0·439	0·449	0·458	0·467	0·476	0·486	0·497	0·509	0·521	0·533	0·543	0·553	0·564	0·573	0·582	0·588
Qatar	0·585	0·598	0·61	0·621	0·632	0·643	0·654	0·666	0·676	0·685	0·694	0·703	0·711	0·719	0·727	0·735	0·743	0·75	0·757	0·764	0·772	0·779	0·786	0·793	0·799	0·806	0·812	0·818	0·825	0·83
Saudi Arabia	0·48	0·491	0·504	0·516	0·529	0·541	0·554	0·566	0·578	0·59	0·602	0·614	0·625	0·637	0·65	0·664	0·677	0·69	0·703	0·715	0·726	0·738	0·75	0·76	0·769	0·778	0·786	0·793	0·8	0·805
Sudan	0·227	0·234	0·241	0·248	0·256	0·263	0·271	0·28	0·289	0·298	0·308	0·318	0·327	0·337	0·348	0·358	0·37	0·381	0·393	0·404	0·416	0·428	0·44	0·451	0·462	0·474	0·485	0·497	0·507	0·515
Syria	0·367	0·376	0·387	0·398	0·409	0·421	0·432	0·443	0·454	0·465	0·476	0·486	0·497	0·508	0·521	0·535	0·548	0·56	0·572	0·583	0·594	0·601	0·605	0·606	0·607	0·608	0·61	0·613	0·616	0·619
Tunisia	0·434	0·444	0·455	0·466	0·476	0·487	0·498	0·508	0·518	0·528	0·538	0·548	0·556	0·565	0·574	0·582	0·591	0·599	0·607	0·614	0·622	0·628	0·634	0·64	0·646	0·651	0·657	0·662	0·667	0·672
Turkey	0·473	0·483	0·493	0·504	0·513	0·523	0·534	0·545	0·556	0·566	0·577	0·587	0·597	0·607	0·619	0·63	0·641	0·652	0·663	0·671	0·68	0·689	0·698	0·707	0·715	0·723	0·729	0·736	0·743	0·748
United Arab Emirates	0·621	0·637	0·653	0·669	0·685	0·7	0·714	0·727	0·74	0·751	0·762	0·773	0·783	0·792	0·801	0·81	0·819	0·829	0·838	0·846	0·853	0·859	0·863	0·868	0·87	0·872	0·874	0·876	0·879	0·88
Yemen	0·176	0·183	0·191	0·198	0·207	0·215	0·224	0·234	0·243	0·253	0·263	0·273	0·283	0·293	0·303	0·314	0·325	0·335	0·346	0·356	0·366	0·375	0·384	0·393	0·402	0·407	0·41	0·412	0·413	0·412
South Asia	0·313	0·319	0·325	0·331	0·337	0·344	0·351	0·357	0·364	0·371	0·378	0·385	0·391	0·398	0·405	0·413	0·421	0·43	0·438	0·447	0·456	0·465	0·475	0·485	0·495	0·505	0·515	0·525	0·535	0·543
South Asia	0·313	0·319	0·325	0·331	0·337	0·344	0·351	0·357	0·364	0·371	0·378	0·385	0·391	0·398	0·405	0·413	0·421	0·43	0·438	0·447	0·456	0·465	0·475	0·485	0·495	0·505	0·515	0·525	0·535	0·543
Bangladesh	0·267	0·275	0·283	0·29	0·297	0·304	0·311	0·317	0·324	0·33	0·336	0·343	0·349	0·355	0·362	0·369	0·376	0·384	0·392	0·4	0·408	0·416	0·425	0·433	0·441	0·449	0·457	0·466	0·475	0·483
Bhutan	0·228	0·232	0·237	0·243	0·251	0·258	0·266	0·275	0·282	0·29	0·298	0·306	0·314	0·322	0·33	0·338	0·347	0·356	0·365	0·375	0·384	0·394	0·403	0·411	0·419	0·426	0·434	0·442	0·449	0·455
India	0·327	0·333	0·339	0·345	0·351	0·358	0·364	0·371	0·378	0·386	0·393	0·4	0·407	0·414	0·421	0·429	0·437	0·446	0·455	0·463	0·473	0·483	0·493	0·504	0·515	0·526	0·537	0·547	0·558	0·566
Andhra Pradesh	0·287	0·294	0·301	0·309	0·316	0·324	0·332	0·34	0·348	0·356	0·364	0·373	0·381	0·388	0·395	0·404	0·413	0·422	0·431	0·441	0·451	0·461	0·471	0·481	0·492	0·504	0·515	0·527	0·537	0·546
Arunachal Pradesh	0·314	0·322	0·329	0·337	0·344	0·351	0·358	0·364	0·37	0·376	0·382	0·389	0·395	0·403	0·411	0·419	0·428	0·438	0·448	0·458	0·469	0·481	0·492	0·503	0·515	0·526	0·537	0·548	0·558	0·566
Assam	0·331	0·337	0·342	0·348	0·354	0·36	0·366	0·373	0·38	0·388	0·396	0·404	0·411	0·418	0·425	0·432	0·439	0·446	0·453	0·46	0·467	0·476	0·484	0·493	0·502	0·512	0·522	0·532	0·542	0·551
Bihar	0·261	0·264	0·266	0·267	0·267	0·267	0·267	0·267	0·269	0·272	0·276	0·28	0·285	0·291	0·296	0·303	0·31	0·318	0·326	0·335	0·346	0·356	0·367	0·378	0·389	0·4	0·412	0·423	0·434	0·444
Chhattisgarh	0·287	0·294	0·3	0·306	0·312	0·317	0·323	0·329	0·335	0·342	0·349	0·355	0·362	0·37	0·378	0·386	0·396	0·406	0·415	0·425	0·436	0·447	0·458	0·469	0·48	0·492	0·503	0·514	0·524	0·533
Delhi	0·497	0·503	0·51	0·517	0·524	0·53	0·536	0·542	0·547	0·553	0·56	0·566	0·573	0·579	0·586	0·593	0·6	0·608	0·617	0·625	0·634	0·643	0·652	0·661	0·671	0·682	0·692	0·701	0·71	0·717
Goa	0·502	0·509	0·516	0·524	0·531	0·539	0·547	0·555	0·563	0·571	0·579	0·586	0·592	0·599	0·607	0·614	0·622	0·631	0·639	0·647	0·655	0·663	0·669	0·676	0·682	0·689	0·697	0·704	0·711	0·717
Gujarat	0·364	0·369	0·375	0·382	0·389	0·397	0·405	0·414	0·423	0·431	0·438	0·445	0·45	0·456	0·462	0·47	0·478	0·487	0·496	0·505	0·515	0·524	0·534	0·545	0·557	0·569	0·58	0·591	0·601	0·609
Haryana	0·355	0·36	0·366	0·372	0·378	0·384	0·391	0·398	0·405	0·412	0·419	0·426	0·433	0·439	0·447	0·455	0·463	0·473	0·483	0·494	0·506	0·518	0·53	0·542	0·555	0·567	0·579	0·59	0·601	0·609
Himachal Pradesh	0·346	0·354	0·362	0·371	0·381	0·391	0·402	0·412	0·423	0·435	0·446	0·457	0·466	0·476	0·485	0·495	0·505	0·514	0·524	0·534	0·544	0·555	0·566	0·577	0·588	0·599	0·61	0·62	0·63	0·638
Jammu and Kashmir	0·343	0·348	0·353	0·36	0·366	0·373	0·381	0·389	0·398	0·408	0·418	0·429	0·439	0·449	0·459	0·469	0·479	0·489	0·498	0·508	0·518	0·529	0·539	0·549	0·558	0·568	0·578	0·587	0·596	0·605
Jharkhand	0·263	0·269	0·276	0·282	0·288	0·294	0·3	0·307	0·313	0·32	0·327	0·334	0·341	0·348	0·356	0·365	0·374	0·384	0·394	0·404	0·415	0·426	0·437	0·448	0·46	0·47	0·481	0·491	0·501	0·51
Karnataka	0·335	0·343	0·351	0·359	0·367	0·375	0·383	0·391	0·399	0·407	0·415	0·422	0·429	0·436	0·443	0·451	0·459	0·468	0·477	0·486	0·496	0·506	0·518	0·529	0·541	0·554	0·566	0·578	0·589	0·598
Kerala	0·43	0·437	0·444	0·451	0·458	0·465	0·472	0·48	0·489	0·498	0·507	0·515	0·522	0·53	0·539	0·547	0·556	0·564	0·571	0·579	0·587	0·595	0·604	0·614	0·625	0·636	0·646	0·655	0·664	0·671
Madhya Pradesh	0·296	0·301	0·305	0·309	0·313	0·317	0·321	0·326	0·33	0·336	0·342	0·348	0·353	0·359	0·364	0·37	0·376	0·382	0·389	0·397	0·405	0·415	0·425	0·436	0·448	0·46	0·472	0·484	0·495	0·505
Maharashtra	0·373	0·381	0·388	0·396	0·404	0·412	0·42	0·428	0·436	0·444	0·451	0·459	0·466	0·474	0·482	0·49	0·499	0·509	0·517	0·526	0·536	0·545	0·555	0·566	0·576	0·587	0·599	0·609	0·619	0·628
Manipur	0·389	0·396	0·403	0·409	0·416	0·422	0·429	0·436	0·444	0·452	0·459	0·467	0·474	0·48	0·487	0·494	0·501	0·508	0·514	0·521	0·527	0·534	0·541	0·548	0·556	0·564	0·572	0·58	0·588	0·595
Meghalaya	0·332	0·339	0·346	0·353	0·36	0·367	0·374	0·382	0·389	0·397	0·405	0·413	0·421	0·428	0·436	0·444	0·453	0·462	0·47	0·479	0·488	0·497	0·506	0·515	0·523	0·532	0·54	0·549	0·557	0·564
Mizoram	0·405	0·412	0·419	0·426	0·432	0·439	0·445	0·451	0·458	0·464	0·471	0·478	0·484	0·49	0·495	0·501	0·507	0·514	0·52	0·527	0·535	0·543	0·552	0·561	0·571	0·582	0·592	0·603	0·612	0·621
Nagaland	0·394	0·402	0·409	0·417	0·425	0·432	0·44	0·447	0·453	0·46	0·467	0·474	0·481	0·489	0·496	0·504	0·512	0·52	0·528	0·536	0·544	0·551	0·559	0·567	0·576	0·584	0·593	0·602	0·61	0·618
Odisha	0·295	0·301	0·307	0·312	0·318	0·325	0·332	0·339	0·346	0·355	0·362	0·37	0·377	0·385	0·394	0·403	0·413	0·423	0·433	0·442	0·452	0·462	0·472	0·482	0·493	0·504	0·514	0·524	0·534	0·542
Punjab	0·397	0·402	0·408	0·414	0·421	0·428	0·436	0·443	0·45	0·458	0·465	0·472	0·479	0·486	0·493	0·501	0·51	0·518	0·527	0·535	0·544	0·553	0·561	0·57	0·58	0·589	0·598	0·607	0·615	0·623
Rajasthan	0·261	0·267	0·273	0·279	0·286	0·293	0·3	0·307	0·314	0·322	0·33	0·337	0·344	0·351	0·358	0·366	0·374	0·384	0·393	0·403	0·415	0·427	0·439	0·451	0·464	0·476	0·489	0·501	0·512	0·521
Sikkim	0·336	0·344	0·352	0·36	0·369	0·378	0·387	0·396	0·406	0·416	0·425	0·435	0·445	0·454	0·463	0·473	0·484	0·495	0·507	0·52	0·535	0·55	0·564	0·577	0·589	0·601	0·612	0·622	0·632	0·64
Tamil Nadu	0·374	0·38	0·386	0·392	0·399	0·406	0·414	0·421	0·429	0·437	0·445	0·453	0·46	0·468	0·476	0·485	0·493	0·502	0·511	0·519	0·528	0·538	0·548	0·558	0·57	0·582	0·593	0·603	0·613	0·621
Telangana	0·297	0·304	0·311	0·319	0·326	0·334	0·342	0·35	0·358	0·366	0·374	0·383	0·39	0·398	0·407	0·415	0·425	0·435	0·445	0·456	0·467	0·479	0·491	0·503	0·516	0·528	0·54	0·552	0·563	0·572
Tripura	0·344	0·35	0·356	0·363	0·369	0·377	0·384	0·392	0·4	0·409	0·417	0·425	0·433	0·44	0·446	0·453	0·46	0·466	0·473	0·479	0·486	0·493	0·499	0·507	0·515	0·523	0·532	0·541	0·549	0·557
Union Territories other than Delhi	0·423	0·43	0·437	0·444	0·451	0·459	0·467	0·476	0·485	0·495	0·504	0·514	0·523	0·532	0·541	0·55	0·559	0·568	0·577	0·585	0·593	0·601	0·609	0·617	0·625	0·633	0·641	0·649	0·657	0·664
Uttar Pradesh	0·274	0·279	0·284	0·29	0·295	0·301	0·307	0·314	0·32	0·327	0·334	0·341	0·348	0·355	0·362	0·37	0·379	0·388	0·397	0·407	0·417	0·428	0·439	0·45	0·461	0·472	0·483	0·494	0·505	0·513
Uttarakhand	0·309	0·315	0·321	0·328	0·334	0·341	0·349	0·357	0·365	0·375	0·385	0·396	0·408	0·419	0·431	0·444	0·458	0·472	0·487	0·501	0·516	0·531	0·545	0·559	0·572	0·585	0·597	0·608	0·619	0·628
West Bengal	0·342	0·347	0·352	0·358	0·363	0·369	0·375	0·382	0·388	0·395	0·402	0·409	0·415	0·421	0·427	0·434	0·441	0·448	0·455	0·462	0·469	0·476	0·484	0·491	0·5	0·509	0·518	0·528	0·537	0·545
Nepal	0·198	0·203	0·208	0·215	0·221	0·228	0·236	0·244	0·251	0·259	0·267	0·276	0·284	0·291	0·299	0·307	0·315	0·322	0·33	0·339	0·347	0·356	0·365	0·373	0·382	0·391	0·399	0·408	0·416	0·422
Pakistan	0·247	0·253	0·259	0·265	0·271	0·277	0·283	0·289	0·295	0·301	0·307	0·313	0·32	0·326	0·333	0·34	0·347	0·355	0·363	0·371	0·379	0·387	0·394	0·402	0·41	0·418	0·426	0·434	0·442	0·449
Southeast Asia, east Asia, and Oceania	0·452	0·46	0·468	0·476	0·485	0·494	0·503	0·511	0·519	0·526	0·533	0·541	0·548	0·556	0·563	0·571	0·58	0·589	0·597	0·605	0·614	0·622	0·629	0·636	0·643	0·647	0·651	0·659	0·667	0·673
East Asia	0·447	0·456	0·464	0·473	0·483	0·492	0·502	0·511	0·52	0·528	0·537	0·545	0·554	0·562	0·571	0·58	0·59	0·6	0·609	0·618	0·628	0·637	0·644	0·652	0·66	0·662	0·665	0·675	0·684	0·691
China	0·433	0·441	0·45	0·459	0·469	0·479	0·489	0·499	0·508	0·516	0·525	0·534	0·543	0·552	0·561	0·571	0·581	0·591	0·601	0·611	0·621	0·631	0·638	0·646	0·654	0·657	0·659	0·669	0·679	0·686
North Korea	0·431	0·436	0·439	0·442	0·445	0·447	0·45	0·451	0·452	0·455	0·458	0·463	0·467	0·473	0·478	0·485	0·49	0·496	0·502	0·507	0·513	0·518	0·523	0·528	0·534	0·538	0·543	0·548	0·553	0·558
Taiwan (province of China)	0·667	0·678	0·685	0·694	0·702	0·711	0·719	0·731	0·743	0·747	0·754	0·763	0·772	0·779	0·787	0·795	0·802	0·81	0·817	0·824	0·83	0·833	0·838	0·843	0·848	0·852	0·856	0·86	0·865	0·868
Oceania	0·383	0·385	0·388	0·391	0·394	0·397	0·4	0·403	0·405	0·408	0·41	0·412	0·413	0·414	0·416	0·417	0·419	0·421	0·422	0·424	0·426	0·428	0·431	0·433	0·436	0·44	0·443	0·446	0·449	0·452
American Samoa	0·606	0·609	0·613	0·616	0·619	0·623	0·627	0·63	0·634	0·637	0·641	0·645	0·649	0·652	0·656	0·66	0·663	0·667	0·671	0·674	0·678	0·682	0·686	0·69	0·694	0·698	0·702	0·706	0·709	0·712
Cook Islands	0·625	0·631	0·637	0·643	0·649	0·654	0·659	0·663	0·667	0·671	0·676	0·682	0·687	0·692	0·697	0·701	0·706	0·711	0·715	0·719	0·722	0·726	0·73	0·734	0·739	0·744	0·75	0·755	0·76	0·764
Fiji	0·527	0·532	0·538	0·544	0·55	0·555	0·561	0·567	0·572	0·577	0·582	0·587	0·592	0·596	0·601	0·605	0·609	0·612	0·616	0·619	0·622	0·626	0·63	0·635	0·639	0·644	0·649	0·654	0·659	0·664
Guam	0·693	0·688	0·684	0·684	0·688	0·695	0·704	0·715	0·728	0·741	0·753	0·762	0·767	0·768	0·77	0·771	0·773	0·775	0·778	0·782	0·785	0·789	0·792	0·795	0·797	0·799	0·803	0·807	0·81	0·813
Kiribati	0·425	0·427	0·429	0·432	0·435	0·438	0·441	0·444	0·447	0·451	0·455	0·459	0·463	0·468	0·472	0·476	0·48	0·484	0·487	0·49	0·492	0·495	0·497	0·501	0·504	0·509	0·514	0·518	0·523	0·527
Marshall Islands	0·398	0·404	0·41	0·416	0·423	0·43	0·435	0·439	0·442	0·446	0·45	0·454	0·458	0·463	0·467	0·472	0·477	0·482	0·487	0·493	0·498	0·504	0·509	0·515	0·52	0·525	0·531	0·536	0·541	0·544
Federated States of Micronesia	0·447	0·453	0·459	0·465	0·471	0·478	0·483	0·488	0·492	0·497	0·502	0·507	0·511	0·516	0·521	0·525	0·53	0·534	0·538	0·542	0·546	0·55	0·554	0·558	0·561	0·565	0·569	0·573	0·577	0·58
Nauru	0·499	0·501	0·503	0·504	0·504	0·505	0·505	0·504	0·504	0·503	0·503	0·503	0·503	0·503	0·504	0·506	0·509	0·51	0·515	0·521	0·529	0·538	0·547	0·559	0·573	0·585	0·595	0·605	0·613	0·618
Niue	0·566	0·571	0·576	0·581	0·586	0·591	0·595	0·6	0·605	0·609	0·614	0·618	0·622	0·626	0·631	0·638	0·645	0·651	0·657	0·663	0·669	0·675	0·681	0·685	0·69	0·695	0·699	0·703	0·707	0·711
Northern Mariana Islands	0·692	0·698	0·704	0·709	0·714	0·718	0·722	0·725	0·727	0·731	0·738	0·744	0·748	0·75	0·751	0·752	0·752	0·753	0·753	0·752	0·751	0·75	0·75	0·75	0·75	0·751	0·756	0·761	0·767	0·771
Palau	0·621	0·629	0·636	0·642	0·647	0·652	0·658	0·663	0·668	0·672	0·676	0·68	0·683	0·686	0·69	0·693	0·697	0·7	0·703	0·705	0·707	0·71	0·714	0·717	0·72	0·725	0·729	0·732	0·735	0·738
Papua New Guinea	0·292	0·295	0·299	0·304	0·309	0·313	0·317	0·32	0·323	0·326	0·329	0·331	0·333	0·335	0·337	0·339	0·342	0·345	0·348	0·352	0·356	0·36	0·363	0·367	0·372	0·377	0·382	0·386	0·391	0·394
Samoa	0·531	0·535	0·539	0·543	0·546	0·55	0·555	0·559	0·563	0·567	0·571	0·576	0·581	0·586	0·59	0·595	0·599	0·603	0·607	0·61	0·612	0·615	0·618	0·62	0·623	0·626	0·629	0·633	0·637	0·641
Solomon Islands	0·279	0·283	0·288	0·294	0·3	0·306	0·312	0·317	0·321	0·326	0·328	0·33	0·331	0·332	0·333	0·336	0·339	0·343	0·348	0·353	0·358	0·364	0·371	0·377	0·382	0·387	0·393	0·398	0·403	0·407
Tokelau	0·427	0·432	0·438	0·444	0·45	0·456	0·463	0·47	0·477	0·484	0·491	0·498	0·504	0·511	0·519	0·526	0·534	0·542	0·55	0·557	0·565	0·573	0·58	0·588	0·595	0·602	0·608	0·615	0·621	0·626
Tonga	0·51	0·517	0·522	0·527	0·533	0·538	0·543	0·547	0·551	0·555	0·559	0·563	0·568	0·572	0·576	0·58	0·583	0·587	0·59	0·594	0·598	0·602	0·606	0·61	0·614	0·618	0·622	0·627	0·632	0·636
Tuvalu	0·426	0·434	0·442	0·45	0·458	0·465	0·47	0·476	0·483	0·49	0·496	0·502	0·509	0·514	0·519	0·523	0·527	0·531	0·537	0·541	0·545	0·549	0·553	0·558	0·562	0·567	0·573	0·579	0·584	0·589
Vanuatu	0·361	0·365	0·369	0·373	0·377	0·381	0·386	0·39	0·395	0·399	0·403	0·407	0·41	0·413	0·417	0·42	0·425	0·43	0·435	0·44	0·446	0·451	0·455	0·46	0·464	0·468	0·473	0·477	0·481	0·485
Southeast Asia	0·455	0·463	0·471	0·479	0·488	0·496	0·504	0·512	0·517	0·523	0·528	0·533	0·538	0·543	0·548	0·554	0·559	0·566	0·572	0·578	0·585	0·592	0·599	0·606	0·612	0·619	0·626	0·632	0·639	0·644
Cambodia	0·266	0·272	0·277	0·282	0·286	0·291	0·296	0·301	0·307	0·313	0·321	0·328	0·337	0·345	0·354	0·363	0·373	0·382	0·391	0·399	0·406	0·413	0·421	0·428	0·435	0·442	0·449	0·456	0·463	0·469
Indonesia	0·452	0·462	0·472	0·481	0·49	0·499	0·508	0·516	0·522	0·527	0·533	0·537	0·542	0·547	0·552	0·558	0·564	0·571	0·578	0·585	0·593	0·601	0·609	0·617	0·625	0·633	0·64	0·647	0·654	0·66
Aceh	0·482	0·493	0·502	0·512	0·521	0·529	0·537	0·544	0·55	0·554	0·559	0·563	0·567	0·572	0·577	0·582	0·587	0·592	0·598	0·603	0·608	0·614	0·62	0·626	0·633	0·64	0·646	0·653	0·66	0·666
Bali	0·443	0·454	0·465	0·475	0·485	0·495	0·505	0·513	0·519	0·524	0·528	0·532	0·537	0·541	0·545	0·55	0·555	0·561	0·567	0·574	0·582	0·59	0·598	0·606	0·613	0·621	0·628	0·635	0·642	0·648
Bangka-Belitung Islands	0·442	0·452	0·461	0·471	0·48	0·489	0·498	0·506	0·512	0·517	0·522	0·527	0·532	0·537	0·542	0·547	0·553	0·56	0·567	0·574	0·581	0·589	0·597	0·604	0·612	0·619	0·627	0·634	0·641	0·647
Banten	0·452	0·462	0·471	0·481	0·49	0·499	0·508	0·516	0·521	0·526	0·529	0·533	0·536	0·539	0·542	0·546	0·551	0·556	0·562	0·568	0·575	0·583	0·591	0·599	0·606	0·614	0·621	0·629	0·636	0·642
Bengkulu	0·405	0·416	0·427	0·437	0·448	0·458	0·468	0·477	0·483	0·488	0·492	0·496	0·5	0·505	0·509	0·515	0·52	0·527	0·534	0·542	0·55	0·558	0·567	0·575	0·583	0·591	0·598	0·606	0·613	0·619
Gorontalo	0·367	0·376	0·385	0·393	0·402	0·411	0·419	0·427	0·432	0·436	0·439	0·442	0·446	0·449	0·453	0·458	0·464	0·47	0·478	0·487	0·496	0·505	0·514	0·523	0·532	0·54	0·548	0·555	0·563	0·569
Jakarta	0·581	0·591	0·602	0·612	0·623	0·633	0·643	0·652	0·659	0·665	0·671	0·677	0·683	0·69	0·696	0·703	0·709	0·716	0·724	0·732	0·74	0·748	0·756	0·764	0·771	0·778	0·785	0·791	0·797	0·802
Jambi	0·422	0·432	0·442	0·452	0·462	0·471	0·481	0·489	0·495	0·5	0·505	0·51	0·515	0·52	0·525	0·531	0·538	0·545	0·554	0·562	0·571	0·581	0·59	0·598	0·606	0·614	0·621	0·628	0·635	0·641
West Java	0·446	0·456	0·466	0·475	0·485	0·494	0·503	0·511	0·517	0·521	0·526	0·53	0·534	0·538	0·542	0·547	0·553	0·559	0·567	0·574	0·582	0·59	0·598	0·606	0·614	0·621	0·629	0·636	0·643	0·648
Central Java	0·415	0·424	0·433	0·442	0·45	0·459	0·467	0·474	0·48	0·484	0·488	0·492	0·496	0·501	0·506	0·511	0·518	0·524	0·532	0·539	0·547	0·555	0·563	0·571	0·579	0·586	0·593	0·6	0·607	0·613
East Java	0·436	0·445	0·454	0·463	0·472	0·481	0·49	0·498	0·504	0·51	0·515	0·521	0·526	0·532	0·538	0·544	0·55	0·557	0·565	0·572	0·58	0·589	0·597	0·604	0·612	0·619	0·626	0·633	0·64	0·646
West Kalimantan	0·389	0·4	0·41	0·421	0·431	0·441	0·452	0·461	0·468	0·473	0·479	0·483	0·488	0·492	0·497	0·502	0·507	0·513	0·519	0·525	0·532	0·54	0·548	0·555	0·563	0·57	0·578	0·585	0·592	0·598
South Kalimantan	0·438	0·447	0·457	0·467	0·477	0·486	0·495	0·504	0·51	0·515	0·519	0·524	0·528	0·532	0·537	0·541	0·546	0·552	0·558	0·564	0·571	0·579	0·586	0·594	0·601	0·609	0·616	0·623	0·63	0·636
Central Kalimantan	0·452	0·462	0·472	0·483	0·495	0·505	0·516	0·525	0·531	0·536	0·54	0·544	0·548	0·551	0·555	0·559	0·564	0·569	0·575	0·582	0·589	0·596	0·604	0·611	0·619	0·626	0·633	0·64	0·647	0·653
East Kalimantan	0·563	0·573	0·582	0·59	0·598	0·606	0·614	0·621	0·627	0·632	0·637	0·642	0·646	0·651	0·656	0·662	0·667	0·674	0·681	0·688	0·695	0·703	0·711	0·719	0·727	0·734	0·742	0·749	0·756	0·762
North Kalimantan	0·513	0·523	0·533	0·542	0·551	0·561	0·57	0·58	0·588	0·595	0·603	0·611	0·619	0·627	0·635	0·644	0·653	0·662	0·671	0·68	0·689	0·698	0·707	0·715	0·723	0·731	0·738	0·745	0·752	0·758
Riau Islands	0·561	0·57	0·58	0·589	0·598	0·607	0·615	0·623	0·629	0·634	0·638	0·641	0·644	0·646	0·649	0·652	0·656	0·661	0·667	0·673	0·68	0·687	0·695	0·702	0·709	0·717	0·724	0·731	0·737	0·742
Lampung	0·394	0·404	0·414	0·423	0·433	0·444	0·454	0·463	0·47	0·476	0·482	0·487	0·492	0·497	0·502	0·507	0·513	0·52	0·528	0·537	0·546	0·556	0·565	0·574	0·582	0·59	0·598	0·605	0·612	0·617
Maluku	0·479	0·487	0·495	0·503	0·51	0·516	0·522	0·526	0·527	0·526	0·523	0·519	0·514	0·509	0·503	0·498	0·494	0·493	0·494	0·498	0·503	0·511	0·519	0·527	0·535	0·544	0·552	0·56	0·568	0·575
North Maluku	0·376	0·385	0·394	0·403	0·412	0·422	0·432	0·441	0·446	0·45	0·454	0·457	0·459	0·461	0·462	0·463	0·465	0·468	0·473	0·479	0·487	0·495	0·504	0·513	0·522	0·531	0·539	0·547	0·555	0·562
West Nusa Tenggara	0·341	0·351	0·361	0·372	0·383	0·394	0·405	0·415	0·423	0·43	0·437	0·445	0·452	0·459	0·467	0·474	0·482	0·489	0·497	0·505	0·513	0·522	0·53	0·538	0·546	0·554	0·561	0·568	0·575	0·582
East Nusa Tenggara	0·367	0·374	0·382	0·39	0·398	0·406	0·414	0·421	0·424	0·427	0·429	0·432	0·435	0·437	0·441	0·444	0·448	0·453	0·459	0·465	0·472	0·48	0·488	0·497	0·505	0·513	0·521	0·529	0·537	0·543
Papua	0·453	0·461	0·47	0·478	0·486	0·495	0·503	0·51	0·516	0·52	0·524	0·527	0·529	0·531	0·533	0·536	0·539	0·542	0·547	0·553	0·559	0·567	0·575	0·583	0·591	0·599	0·607	0·615	0·623	0·629
West Papua	0·443	0·452	0·461	0·47	0·478	0·487	0·495	0·503	0·508	0·512	0·516	0·52	0·524	0·528	0·532	0·537	0·543	0·55	0·559	0·569	0·58	0·593	0·604	0·615	0·625	0·634	0·643	0·652	0·66	0·666
Riau	0·524	0·535	0·545	0·555	0·564	0·572	0·58	0·588	0·594	0·599	0·605	0·611	0·617	0·622	0·627	0·632	0·637	0·643	0·649	0·656	0·663	0·67	0·678	0·685	0·693	0·7	0·707	0·714	0·721	0·727
West Sulawesi	0·371	0·38	0·388	0·397	0·405	0·413	0·421	0·428	0·433	0·437	0·44	0·444	0·447	0·45	0·454	0·458	0·463	0·47	0·477	0·486	0·495	0·505	0·515	0·524	0·533	0·542	0·55	0·558	0·566	0·573
South Sulawesi	0·409	0·419	0·428	0·437	0·446	0·455	0·465	0·473	0·479	0·485	0·49	0·495	0·501	0·506	0·511	0·517	0·523	0·53	0·537	0·545	0·554	0·564	0·573	0·581	0·59	0·598	0·605	0·613	0·62	0·626
Central Sulawesi	0·406	0·416	0·425	0·435	0·445	0·455	0·465	0·475	0·482	0·488	0·494	0·499	0·505	0·51	0·516	0·521	0·527	0·534	0·541	0·549	0·557	0·566	0·575	0·583	0·592	0·6	0·608	0·615	0·622	0·628
Southeast Sulawesi	0·373	0·384	0·394	0·404	0·414	0·423	0·433	0·443	0·45	0·456	0·462	0·468	0·473	0·479	0·486	0·493	0·5	0·508	0·517	0·526	0·536	0·546	0·556	0·565	0·574	0·582	0·59	0·598	0·606	0·612
North Sulawesi	0·473	0·483	0·492	0·501	0·51	0·52	0·529	0·538	0·543	0·548	0·551	0·555	0·558	0·561	0·565	0·568	0·573	0·578	0·585	0·592	0·6	0·608	0·615	0·623	0·631	0·638	0·645	0·652	0·658	0·664
West Sumatra	0·462	0·47	0·479	0·488	0·497	0·506	0·515	0·523	0·529	0·534	0·539	0·543	0·548	0·553	0·558	0·563	0·57	0·576	0·584	0·592	0·6	0·609	0·617	0·625	0·633	0·641	0·648	0·655	0·662	0·668
South Sumatra	0·455	0·464	0·473	0·482	0·49	0·498	0·507	0·514	0·52	0·525	0·529	0·534	0·538	0·543	0·548	0·554	0·56	0·567	0·574	0·582	0·59	0·598	0·607	0·615	0·622	0·63	0·637	0·644	0·651	0·657
North Sumatra	0·468	0·477	0·486	0·495	0·504	0·512	0·521	0·529	0·534	0·539	0·544	0·548	0·553	0·558	0·563	0·569	0·575	0·582	0·589	0·597	0·605	0·614	0·623	0·631	0·639	0·647	0·654	0·662	0·669	0·675
Yogyakarta	0·467	0·477	0·487	0·498	0·509	0·52	0·53	0·539	0·545	0·55	0·555	0·559	0·563	0·567	0·571	0·576	0·582	0·587	0·594	0·601	0·608	0·616	0·624	0·631	0·639	0·646	0·652	0·659	0·665	0·671
Laos	0·268	0·274	0·279	0·285	0·29	0·296	0·302	0·309	0·315	0·322	0·329	0·336	0·344	0·351	0·359	0·367	0·376	0·385	0·394	0·403	0·413	0·422	0·431	0·441	0·45	0·458	0·467	0·475	0·483	0·49
Malaysia	0·542	0·548	0·554	0·562	0·572	0·581	0·59	0·6	0·611	0·622	0·63	0·638	0·646	0·652	0·659	0·665	0·671	0·677	0·681	0·687	0·693	0·698	0·704	0·71	0·716	0·722	0·726	0·728	0·732	0·737
Maldives	0·303	0·314	0·324	0·336	0·347	0·359	0·37	0·382	0·394	0·406	0·417	0·427	0·437	0·447	0·456	0·464	0·473	0·481	0·49	0·497	0·504	0·511	0·518	0·525	0·532	0·538	0·544	0·551	0·557	0·562
Mauritius	0·527	0·532	0·535	0·543	0·556	0·565	0·57	0·576	0·583	0·588	0·593	0·598	0·603	0·608	0·614	0·621	0·627	0·633	0·64	0·646	0·652	0·658	0·665	0·673	0·68	0·686	0·69	0·695	0·7	0·705
Myanmar	0·284	0·287	0·29	0·295	0·3	0·306	0·313	0·32	0·327	0·335	0·344	0·353	0·363	0·373	0·384	0·395	0·406	0·417	0·427	0·437	0·446	0·455	0·464	0·473	0·482	0·49	0·498	0·506	0·514	0·521
Philippines	0·497	0·501	0·505	0·509	0·513	0·518	0·522	0·526	0·529	0·532	0·534	0·537	0·54	0·542	0·545	0·547	0·55	0·554	0·558	0·562	0·567	0·572	0·577	0·583	0·589	0·596	0·603	0·61	0·617	0·623
Seychelles	0·567	0·576	0·584	0·592	0·6	0·607	0·614	0·621	0·629	0·636	0·642	0·647	0·652	0·656	0·659	0·662	0·666	0·67	0·673	0·676	0·679	0·683	0·687	0·691	0·696	0·702	0·707	0·713	0·719	0·724
Sri Lanka	0·504	0·511	0·518	0·525	0·532	0·539	0·547	0·554	0·561	0·567	0·573	0·578	0·582	0·587	0·592	0·597	0·602	0·609	0·615	0·621	0·628	0·636	0·644	0·651	0·658	0·666	0·672	0·678	0·684	0·69
Thailand	0·508	0·518	0·527	0·536	0·544	0·553	0·562	0·569	0·574	0·578	0·583	0·589	0·594	0·599	0·605	0·61	0·616	0·623	0·629	0·633	0·638	0·643	0·649	0·655	0·66	0·666	0·671	0·676	0·682	0·687
Timor-Leste	0·274	0·28	0·286	0·293	0·3	0·308	0·317	0·326	0·334	0·339	0·345	0·352	0·358	0·364	0·374	0·388	0·406	0·421	0·436	0·448	0·458	0·469	0·48	0·488	0·493	0·498	0·503	0·508	0·511	0·514
Vietnam	0·39	0·397	0·404	0·412	0·42	0·429	0·438	0·447	0·455	0·463	0·471	0·478	0·486	0·493	0·501	0·509	0·517	0·525	0·533	0·541	0·549	0·558	0·566	0·573	0·581	0·589	0·596	0·604	0·611	0·617
Sub-Saharan Africa	0·291	0·295	0·299	0·302	0·306	0·309	0·314	0·318	0·322	0·327	0·331	0·336	0·341	0·346	0·352	0·359	0·365	0·372	0·38	0·386	0·394	0·401	0·409	0·416	0·423	0·431	0·438	0·445	0·452	0·456
Central sub-Saharan Africa	0·269	0·273	0·276	0·279	0·281	0·283	0·286	0·289	0·292	0·295	0·298	0·302	0·308	0·313	0·32	0·328	0·336	0·346	0·357	0·367	0·378	0·389	0·4	0·412	0·423	0·434	0·445	0·454	0·463	0·47
Angola	0·238	0·243	0·247	0·25	0·253	0·257	0·262	0·267	0·273	0·278	0·283	0·289	0·296	0·303	0·311	0·319	0·33	0·341	0·353	0·364	0·376	0·387	0·398	0·41	0·421	0·432	0·443	0·454	0·463	0·47
Central African Republic	0·186	0·19	0·193	0·196	0·199	0·202	0·205	0·208	0·211	0·215	0·218	0·221	0·225	0·227	0·23	0·233	0·236	0·24	0·244	0·248	0·253	0·258	0·263	0·263	0·263	0·264	0·266	0·268	0·271	0·274
Congo (Brazzaville)	0·364	0·373	0·381	0·389	0·396	0·403	0·41	0·416	0·421	0·426	0·431	0·437	0·442	0·447	0·452	0·458	0·464	0·469	0·475	0·482	0·491	0·5	0·509	0·519	0·528	0·538	0·547	0·556	0·563	0·568
DR Congo	0·26	0·262	0·263	0·263	0·262	0·261	0·259	0·256	0·253	0·25	0·246	0·242	0·239	0·238	0·239	0·242	0·244	0·247	0·251	0·257	0·266	0·277	0·289	0·305	0·321	0·336	0·35	0·362	0·374	0·382
Equatorial Guinea	0·208	0·214	0·222	0·23	0·24	0·252	0·268	0·295	0·318	0·341	0·364	0·391	0·415	0·438	0·46	0·482	0·502	0·522	0·543	0·561	0·578	0·594	0·611	0·626	0·64	0·652	0·663	0·673	0·681	0·685
Gabon	0·388	0·399	0·409	0·42	0·431	0·442	0·453	0·463	0·474	0·483	0·493	0·502	0·51	0·519	0·528	0·537	0·546	0·554	0·563	0·57	0·579	0·587	0·596	0·605	0·614	0·623	0·632	0·641	0·649	0·656
Eastern sub-Saharan Africa	0·235	0·239	0·242	0·245	0·249	0·252	0·257	0·261	0·265	0·27	0·275	0·28	0·285	0·29	0·295	0·301	0·307	0·314	0·321	0·328	0·336	0·343	0·351	0·359	0·367	0·375	0·383	0·391	0·399	0·405
Burundi	0·198	0·201	0·204	0·207	0·209	0·21	0·21	0·211	0·212	0·213	0·213	0·214	0·216	0·218	0·22	0·223	0·226	0·23	0·234	0·238	0·243	0·248	0·254	0·26	0·266	0·27	0·274	0·278	0·282	0·284
Comoros	0·274	0·281	0·288	0·296	0·302	0·309	0·315	0·322	0·328	0·334	0·34	0·346	0·353	0·359	0·365	0·371	0·378	0·384	0·39	0·396	0·401	0·407	0·413	0·419	0·426	0·432	0·438	0·444	0·45	0·455
Djibouti	0·275	0·277	0·28	0·285	0·289	0·293	0·297	0·302	0·306	0·311	0·317	0·322	0·327	0·333	0·339	0·345	0·353	0·36	0·368	0·376	0·384	0·392	0·4	0·408	0·416	0·425	0·434	0·443	0·452	0·459
Eritrea	0·198	0·203	0·21	0·218	0·228	0·238	0·248	0·258	0·267	0·275	0·283	0·289	0·296	0·302	0·307	0·312	0·317	0·322	0·326	0·33	0·334	0·34	0·346	0·353	0·36	0·367	0·375	0·382	0·39	0·396
Ethiopia	0·144	0·146	0·147	0·149	0·151	0·153	0·157	0·161	0·164	0·167	0·171	0·176	0·18	0·183	0·189	0·195	0·203	0·213	0·223	0·233	0·244	0·256	0·268	0·279	0·291	0·302	0·313	0·324	0·334	0·343
Kenya	0·333	0·341	0·348	0·354	0·36	0·366	0·372	0·378	0·383	0·388	0·392	0·397	0·401	0·404	0·409	0·413	0·418	0·424	0·429	0·435	0·441	0·448	0·455	0·463	0·47	0·478	0·486	0·494	0·502	0·508
Baringo	0·248	0·257	0·266	0·274	0·283	0·291	0·299	0·307	0·315	0·322	0·329	0·335	0·341	0·348	0·353	0·359	0·365	0·372	0·378	0·384	0·392	0·4	0·408	0·417	0·426	0·436	0·447	0·457	0·468	0·476
Bomet	0·27	0·28	0·289	0·298	0·307	0·315	0·324	0·332	0·34	0·347	0·355	0·362	0·369	0·376	0·383	0·39	0·398	0·407	0·415	0·424	0·433	0·443	0·454	0·465	0·476	0·487	0·499	0·511	0·522	0·531
Bungoma	0·281	0·289	0·296	0·302	0·308	0·314	0·32	0·325	0·329	0·334	0·338	0·342	0·346	0·35	0·355	0·36	0·366	0·373	0·38	0·387	0·395	0·404	0·413	0·423	0·433	0·444	0·454	0·465	0·475	0·483
Busia	0·256	0·263	0·269	0·275	0·282	0·288	0·294	0·299	0·305	0·31	0·315	0·32	0·325	0·329	0·334	0·339	0·345	0·351	0·356	0·363	0·37	0·378	0·387	0·396	0·405	0·415	0·425	0·435	0·445	0·453
Elgeyo Marakwet	0·264	0·273	0·28	0·288	0·295	0·302	0·308	0·315	0·321	0·327	0·333	0·339	0·344	0·35	0·356	0·363	0·371	0·379	0·387	0·396	0·406	0·416	0·426	0·437	0·449	0·46	0·471	0·483	0·494	0·503
Embu	0·377	0·385	0·392	0·398	0·404	0·409	0·415	0·419	0·424	0·429	0·433	0·437	0·44	0·444	0·447	0·451	0·456	0·461	0·466	0·471	0·478	0·485	0·492	0·5	0·508	0·516	0·525	0·534	0·542	0·55
Garissa	0·187	0·192	0·195	0·199	0·203	0·207	0·211	0·215	0·218	0·221	0·224	0·227	0·23	0·233	0·235	0·239	0·242	0·246	0·25	0·255	0·259	0·264	0·27	0·275	0·281	0·287	0·293	0·299	0·305	0·31
Homa Bay	0·209	0·215	0·222	0·229	0·236	0·243	0·25	0·257	0·264	0·271	0·277	0·283	0·289	0·295	0·301	0·307	0·314	0·322	0·33	0·338	0·348	0·358	0·369	0·381	0·393	0·405	0·418	0·431	0·443	0·452
Isiolo	0·241	0·246	0·252	0·257	0·263	0·268	0·273	0·278	0·283	0·289	0·293	0·298	0·303	0·307	0·311	0·315	0·32	0·324	0·329	0·333	0·339	0·346	0·353	0·361	0·369	0·378	0·387	0·396	0·405	0·413
Kajiado	0·359	0·367	0·374	0·382	0·388	0·395	0·401	0·407	0·413	0·419	0·423	0·428	0·433	0·437	0·441	0·446	0·452	0·459	0·465	0·472	0·48	0·489	0·498	0·507	0·516	0·526	0·536	0·545	0·555	0·563
Kakamega	0·281	0·288	0·295	0·301	0·307	0·313	0·319	0·325	0·33	0·336	0·341	0·347	0·351	0·356	0·361	0·367	0·373	0·379	0·386	0·393	0·401	0·41	0·419	0·429	0·439	0·449	0·46	0·47	0·481	0·489
Kericho	0·243	0·252	0·261	0·269	0·278	0·286	0·294	0·302	0·31	0·318	0·326	0·333	0·341	0·348	0·356	0·363	0·372	0·381	0·389	0·398	0·408	0·419	0·43	0·441	0·453	0·465	0·477	0·489	0·501	0·509
Kiambu	0·425	0·434	0·441	0·447	0·453	0·459	0·465	0·47	0·474	0·479	0·483	0·488	0·492	0·496	0·5	0·505	0·511	0·518	0·524	0·531	0·538	0·546	0·554	0·562	0·57	0·578	0·586	0·594	0·602	0·609
Kilifi	0·292	0·299	0·306	0·312	0·319	0·325	0·331	0·337	0·343	0·348	0·353	0·357	0·362	0·366	0·37	0·375	0·38	0·386	0·392	0·399	0·407	0·415	0·424	0·433	0·443	0·453	0·463	0·474	0·484	0·492
Kirinyaga	0·372	0·38	0·387	0·393	0·399	0·404	0·41	0·414	0·419	0·423	0·428	0·432	0·436	0·44	0·444	0·449	0·454	0·46	0·465	0·471	0·477	0·484	0·491	0·499	0·506	0·514	0·523	0·531	0·539	0·546
Kisii	0·343	0·353	0·362	0·369	0·377	0·384	0·391	0·397	0·402	0·407	0·412	0·416	0·42	0·424	0·428	0·433	0·438	0·445	0·452	0·459	0·468	0·477	0·487	0·497	0·507	0·518	0·528	0·539	0·549	0·557
Kisumu	0·333	0·341	0·349	0·356	0·363	0·37	0·376	0·382	0·388	0·394	0·4	0·405	0·41	0·415	0·42	0·426	0·432	0·44	0·448	0·456	0·465	0·475	0·485	0·496	0·507	0·518	0·529	0·54	0·551	0·559
Kitui	0·266	0·273	0·28	0·286	0·293	0·299	0·305	0·311	0·317	0·322	0·327	0·333	0·338	0·342	0·348	0·353	0·359	0·366	0·372	0·38	0·388	0·396	0·406	0·415	0·425	0·435	0·446	0·456	0·466	0·474
Kwale	0·284	0·292	0·298	0·305	0·311	0·318	0·324	0·329	0·334	0·339	0·343	0·347	0·351	0·354	0·358	0·362	0·367	0·372	0·377	0·383	0·39	0·397	0·405	0·414	0·423	0·432	0·442	0·452	0·461	0·469
Laikipia	0·344	0·352	0·358	0·364	0·37	0·376	0·382	0·387	0·393	0·399	0·404	0·41	0·416	0·423	0·43	0·437	0·445	0·453	0·462	0·47	0·479	0·489	0·498	0·508	0·518	0·528	0·538	0·549	0·559	0·567
Lamu	0·31	0·317	0·323	0·329	0·335	0·341	0·347	0·352	0·356	0·361	0·365	0·369	0·373	0·377	0·382	0·386	0·391	0·397	0·402	0·408	0·414	0·421	0·429	0·436	0·444	0·453	0·462	0·471	0·48	0·488
Machakos	0·351	0·359	0·367	0·373	0·38	0·386	0·393	0·398	0·403	0·409	0·413	0·418	0·423	0·427	0·432	0·437	0·443	0·45	0·457	0·464	0·472	0·48	0·489	0·498	0·508	0·517	0·527	0·536	0·546	0·553
Makueni	0·262	0·268	0·274	0·28	0·286	0·293	0·299	0·305	0·311	0·317	0·322	0·328	0·333	0·338	0·343	0·348	0·354	0·361	0·367	0·374	0·381	0·389	0·398	0·406	0·416	0·425	0·435	0·445	0·455	0·462
Mandera	0·172	0·176	0·179	0·183	0·186	0·19	0·193	0·197	0·201	0·204	0·207	0·211	0·214	0·217	0·22	0·223	0·227	0·231	0·235	0·24	0·245	0·251	0·257	0·264	0·27	0·277	0·283	0·29	0·296	0·302
Marsabit	0·202	0·207	0·212	0·217	0·222	0·227	0·232	0·238	0·243	0·249	0·254	0·26	0·265	0·27	0·275	0·281	0·287	0·293	0·299	0·305	0·313	0·32	0·328	0·337	0·346	0·354	0·363	0·372	0·381	0·388
Meru	0·33	0·338	0·345	0·352	0·358	0·365	0·371	0·377	0·383	0·388	0·393	0·398	0·403	0·407	0·412	0·417	0·422	0·428	0·434	0·44	0·448	0·456	0·464	0·472	0·481	0·49	0·5	0·509	0·518	0·525
Migori	0·217	0·223	0·23	0·236	0·243	0·25	0·256	0·262	0·268	0·274	0·28	0·285	0·291	0·296	0·301	0·307	0·314	0·321	0·328	0·336	0·345	0·354	0·364	0·375	0·386	0·397	0·409	0·421	0·433	0·442
Mombasa	0·422	0·428	0·433	0·438	0·443	0·447	0·452	0·456	0·459	0·463	0·465	0·468	0·471	0·473	0·476	0·479	0·483	0·489	0·494	0·5	0·507	0·514	0·522	0·53	0·539	0·548	0·557	0·566	0·575	0·582
Murang'a	0·357	0·365	0·373	0·379	0·386	0·392	0·398	0·404	0·409	0·415	0·42	0·426	0·431	0·436	0·441	0·447	0·453	0·459	0·465	0·471	0·478	0·486	0·493	0·501	0·509	0·518	0·526	0·535	0·543	0·55
Nairobi	0·536	0·54	0·543	0·545	0·547	0·549	0·551	0·553	0·556	0·558	0·561	0·564	0·567	0·57	0·573	0·577	0·582	0·587	0·593	0·598	0·604	0·61	0·617	0·624	0·63	0·637	0·645	0·652	0·66	0·665
Nakuru	0·349	0·357	0·364	0·37	0·377	0·383	0·389	0·394	0·398	0·403	0·407	0·41	0·414	0·417	0·421	0·426	0·431	0·438	0·445	0·452	0·461	0·47	0·479	0·489	0·499	0·509	0·52	0·53	0·54	0·548
Nandi	0·314	0·324	0·333	0·341	0·349	0·357	0·365	0·372	0·379	0·385	0·392	0·397	0·403	0·408	0·413	0·419	0·425	0·432	0·438	0·445	0·453	0·462	0·471	0·481	0·491	0·502	0·513	0·524	0·534	0·543
Narok	0·202	0·212	0·22	0·229	0·236	0·244	0·251	0·257	0·263	0·269	0·274	0·279	0·284	0·289	0·293	0·299	0·304	0·31	0·316	0·322	0·33	0·338	0·347	0·356	0·366	0·376	0·387	0·398	0·409	0·418
Nyamira	0·343	0·352	0·361	0·369	0·377	0·385	0·392	0·399	0·406	0·413	0·419	0·426	0·432	0·437	0·443	0·45	0·456	0·464	0·471	0·478	0·487	0·496	0·506	0·517	0·527	0·538	0·55	0·561	0·571	0·579
Nyandarua	0·334	0·341	0·348	0·354	0·361	0·367	0·373	0·379	0·385	0·391	0·398	0·404	0·41	0·417	0·423	0·43	0·437	0·445	0·452	0·459	0·467	0·475	0·483	0·492	0·501	0·51	0·519	0·529	0·538	0·546
Nyeri	0·388	0·396	0·404	0·41	0·417	0·423	0·428	0·433	0·438	0·442	0·446	0·45	0·454	0·457	0·461	0·466	0·471	0·477	0·483	0·489	0·496	0·504	0·512	0·52	0·528	0·536	0·545	0·553	0·561	0·568
Samburu	0·177	0·183	0·188	0·193	0·199	0·204	0·209	0·214	0·218	0·223	0·228	0·232	0·236	0·241	0·245	0·25	0·255	0·261	0·267	0·274	0·281	0·289	0·297	0·306	0·314	0·324	0·333	0·343	0·353	0·361
Siaya	0·225	0·232	0·238	0·244	0·25	0·257	0·263	0·269	0·274	0·28	0·285	0·289	0·294	0·299	0·303	0·309	0·315	0·323	0·33	0·338	0·347	0·358	0·368	0·38	0·392	0·404	0·416	0·428	0·44	0·449
Taita Taveta	0·351	0·359	0·366	0·373	0·379	0·386	0·392	0·397	0·402	0·407	0·411	0·416	0·419	0·423	0·427	0·431	0·437	0·443	0·449	0·455	0·462	0·47	0·478	0·486	0·495	0·504	0·513	0·522	0·531	0·539
Tana River	0·226	0·232	0·238	0·243	0·249	0·254	0·259	0·264	0·268	0·272	0·275	0·279	0·281	0·284	0·287	0·29	0·295	0·3	0·305	0·31	0·317	0·324	0·331	0·34	0·348	0·357	0·366	0·375	0·384	0·391
Tharaka Nithi	0·341	0·348	0·355	0·362	0·369	0·376	0·383	0·39	0·396	0·403	0·41	0·416	0·423	0·429	0·436	0·442	0·449	0·457	0·464	0·471	0·479	0·488	0·497	0·506	0·516	0·526	0·536	0·546	0·556	0·564
Trans Nzoia	0·321	0·329	0·337	0·344	0·351	0·357	0·364	0·371	0·377	0·383	0·388	0·394	0·4	0·405	0·411	0·416	0·423	0·429	0·436	0·443	0·451	0·459	0·468	0·478	0·488	0·498	0·509	0·52	0·53	0·539
Turkana	0·185	0·191	0·196	0·202	0·208	0·214	0·22	0·226	0·232	0·237	0·242	0·247	0·252	0·256	0·26	0·263	0·268	0·272	0·276	0·28	0·286	0·292	0·299	0·306	0·314	0·322	0·33	0·339	0·347	0·355
Uasin Gishu	0·371	0·38	0·388	0·395	0·402	0·408	0·414	0·42	0·425	0·43	0·435	0·441	0·445	0·45	0·455	0·461	0·467	0·474	0·48	0·488	0·496	0·505	0·514	0·524	0·535	0·545	0·556	0·566	0·577	0·585
Vihiga	0·276	0·284	0·292	0·3	0·307	0·315	0·322	0·329	0·335	0·341	0·346	0·351	0·355	0·359	0·363	0·367	0·371	0·376	0·38	0·385	0·391	0·398	0·405	0·413	0·421	0·429	0·438	0·447	0·457	0·464
Wajir	0·146	0·15	0·154	0·157	0·161	0·165	0·169	0·173	0·176	0·18	0·183	0·185	0·188	0·19	0·192	0·194	0·197	0·2	0·203	0·206	0·21	0·215	0·22	0·225	0·231	0·236	0·242	0·248	0·253	0·259
West Pokot	0·189	0·196	0·203	0·21	0·217	0·224	0·23	0·237	0·243	0·249	0·255	0·261	0·267	0·273	0·28	0·286	0·293	0·301	0·309	0·317	0·326	0·336	0·346	0·357	0·368	0·379	0·39	0·402	0·413	0·422
Madagascar	0·265	0·268	0·27	0·273	0·275	0·277	0·28	0·283	0·286	0·29	0·294	0·299	0·302	0·307	0·311	0·316	0·32	0·324	0·328	0·332	0·336	0·342	0·348	0·355	0·361	0·369	0·376	0·383	0·391	0·396
Malawi	0·213	0·215	0·215	0·217	0·218	0·22	0·225	0·23	0·235	0·24	0·245	0·249	0·254	0·26	0·267	0·274	0·281	0·29	0·299	0·308	0·317	0·326	0·335	0·342	0·35	0·358	0·365	0·372	0·379	0·384
Mozambique	0·12	0·122	0·123	0·126	0·129	0·131	0·137	0·144	0·152	0·159	0·165	0·172	0·179	0·186	0·194	0·201	0·208	0·215	0·223	0·23	0·237	0·244	0·252	0·26	0·268	0·277	0·285	0·294	0·301	0·307
Rwanda	0·257	0·259	0·262	0·265	0·261	0·261	0·262	0·265	0·269	0·272	0·277	0·283	0·291	0·298	0·307	0·315	0·325	0·333	0·342	0·351	0·359	0·368	0·376	0·384	0·391	0·399	0·407	0·415	0·422	0·429
Somalia	0·0508	0·0514	0·0522	0·053	0·0539	0·0547	0·0556	0·0565	0·0574	0·0584	0·0593	0·0603	0·0613	0·0622	0·0632	0·0641	0·0651	0·0661	0·0671	0·0682	0·0692	0·0703	0·0716	0·0728	0·0742	0·0756	0·077	0·0785	0·0799	0·081
South Sudan	0·248	0·251	0·253	0·256	0·259	0·261	0·264	0·267	0·271	0·274	0·277	0·281	0·284	0·288	0·292	0·296	0·301	0·305	0·31	0·315	0·32	0·325	0·33	0·334	0·339	0·342	0·345	0·351	0·358	0·363
Uganda	0·167	0·169	0·172	0·176	0·181	0·187	0·194	0·201	0·208	0·216	0·225	0·234	0·243	0·253	0·262	0·272	0·282	0·293	0·303	0·314	0·325	0·335	0·345	0·355	0·364	0·373	0·382	0·391	0·399	0·404
Tanzania	0·26	0·265	0·269	0·273	0·276	0·28	0·284	0·288	0·292	0·296	0·301	0·305	0·31	0·315	0·32	0·326	0·331	0·337	0·342	0·348	0·354	0·361	0·368	0·375	0·383	0·391	0·399	0·408	0·416	0·423
Zambia	0·299	0·304	0·307	0·311	0·314	0·316	0·319	0·323	0·326	0·33	0·334	0·34	0·345	0·352	0·359	0·367	0·376	0·386	0·396	0·407	0·418	0·429	0·44	0·451	0·462	0·472	0·481	0·491	0·499	0·505
Southern sub-Saharan Africa	0·513	0·517	0·522	0·526	0·53	0·535	0·539	0·544	0·548	0·553	0·557	0·562	0·567	0·571	0·576	0·581	0·586	0·591	0·596	0·601	0·605	0·61	0·614	0·619	0·623	0·628	0·632	0·636	0·639	0·642
Botswana	0·431	0·441	0·451	0·459	0·467	0·475	0·483	0·491	0·498	0·506	0·514	0·521	0·528	0·535	0·541	0·548	0·555	0·562	0·569	0·575	0·581	0·587	0·593	0·6	0·606	0·612	0·618	0·624	0·63	0·634
eSwatini	0·392	0·401	0·41	0·419	0·427	0·435	0·443	0·45	0·456	0·462	0·468	0·474	0·479	0·484	0·49	0·495	0·501	0·507	0·513	0·519	0·526	0·532	0·538	0·545	0·551	0·557	0·563	0·569	0·574	0·577
Lesotho	0·321	0·327	0·333	0·34	0·346	0·353	0·36	0·367	0·373	0·38	0·387	0·393	0·399	0·405	0·411	0·417	0·423	0·429	0·435	0·441	0·448	0·455	0·462	0·469	0·476	0·483	0·489	0·496	0·502	0·507
Namibia	0·454	0·459	0·465	0·47	0·475	0·48	0·486	0·491	0·495	0·5	0·505	0·509	0·514	0·518	0·523	0·529	0·534	0·54	0·546	0·552	0·558	0·564	0·571	0·577	0·584	0·591	0·597	0·603	0·608	0·612
South Africa	0·552	0·556	0·56	0·564	0·567	0·572	0·576	0·58	0·584	0·588	0·593	0·597	0·602	0·607	0·611	0·616	0·622	0·627	0·632	0·637	0·642	0·647	0·651	0·656	0·66	0·664	0·668	0·672	0·676	0·678
Zimbabwe	0·394	0·403	0·409	0·415	0·421	0·426	0·432	0·437	0·441	0·444	0·446	0·448	0·448	0·447	0·444	0·441	0·437	0·433	0·428	0·425	0·425	0·427	0·432	0·438	0·445	0·452	0·459	0·465	0·471	0·476
Western sub-Saharan Africa	0·268	0·272	0·276	0·28	0·284	0·288	0·292	0·297	0·301	0·306	0·311	0·316	0·322	0·328	0·335	0·343	0·351	0·359	0·367	0·375	0·383	0·391	0·399	0·407	0·415	0·422	0·43	0·437	0·443	0·448
Benin	0·209	0·213	0·218	0·222	0·227	0·231	0·236	0·241	0·245	0·25	0·254	0·259	0·263	0·267	0·271	0·275	0·279	0·283	0·288	0·292	0·297	0·301	0·306	0·312	0·318	0·324	0·331	0·338	0·346	0·352
Burkina Faso	0·125	0·128	0·131	0·134	0·137	0·14	0·144	0·147	0·152	0·156	0·161	0·166	0·17	0·175	0·18	0·186	0·191	0·196	0·2	0·205	0·21	0·215	0·22	0·226	0·231	0·236	0·241	0·247	0·252	0·257
Cape Verde	0·292	0·298	0·305	0·311	0·318	0·326	0·333	0·342	0·35	0·36	0·37	0·379	0·388	0·397	0·407	0·415	0·424	0·434	0·443	0·452	0·461	0·469	0·477	0·484	0·491	0·498	0·505	0·512	0·519	0·525
Cameroon	0·313	0·32	0·325	0·33	0·334	0·338	0·342	0·346	0·349	0·353	0·357	0·36	0·364	0·368	0·373	0·378	0·384	0·39	0·397	0·404	0·412	0·42	0·428	0·436	0·445	0·455	0·464	0·474	0·483	0·49
Chad	0·108	0·112	0·115	0·118	0·12	0·123	0·125	0·128	0·13	0·132	0·135	0·137	0·14	0·144	0·149	0·156	0·162	0·167	0·173	0·179	0·185	0·191	0·197	0·203	0·21	0·216	0·223	0·228	0·234	0·238
Côte d'Ivoire	0·256	0·26	0·265	0·27	0·275	0·279	0·285	0·29	0·295	0·301	0·305	0·31	0·314	0·318	0·322	0·325	0·329	0·333	0·337	0·341	0·346	0·35	0·355	0·362	0·369	0·376	0·384	0·393	0·401	0·408
The Gambia	0·218	0·223	0·227	0·232	0·237	0·241	0·246	0·251	0·256	0·262	0·268	0·274	0·28	0·286	0·293	0·3	0·306	0·313	0·319	0·327	0·334	0·341	0·348	0·356	0·363	0·37	0·378	0·385	0·393	0·399
Ghana	0·355	0·362	0·368	0·374	0·38	0·385	0·391	0·396	0·401	0·406	0·411	0·415	0·42	0·426	0·431	0·437	0·444	0·45	0·458	0·466	0·474	0·484	0·494	0·504	0·514	0·523	0·531	0·541	0·549	0·557
Guinea	0·175	0·178	0·182	0·186	0·19	0·194	0·199	0·204	0·209	0·214	0·219	0·224	0·229	0·235	0·239	0·244	0·249	0·253	0·258	0·263	0·267	0·272	0·278	0·284	0·29	0·296	0·303	0·31	0·318	0·325
Guinea-Bissau	0·2	0·205	0·209	0·214	0·219	0·224	0·23	0·236	0·239	0·244	0·249	0·253	0·257	0·261	0·266	0·271	0·275	0·28	0·286	0·291	0·297	0·304	0·31	0·316	0·322	0·328	0·335	0·342	0·349	0·355
Liberia	0·221	0·222	0·219	0·214	0·206	0·196	0·183	0·176	0·175	0·184	0·203	0·22	0·238	0·245	0·252	0·258	0·265	0·272	0·279	0·287	0·296	0·305	0·314	0·325	0·335	0·344	0·351	0·358	0·365	0·37
Mali	0·126	0·129	0·132	0·136	0·139	0·143	0·147	0·151	0·155	0·159	0·163	0·168	0·173	0·178	0·183	0·188	0·193	0·198	0·203	0·209	0·214	0·22	0·225	0·23	0·235	0·241	0·247	0·253	0·259	0·263
Mauritania	0·308	0·314	0·319	0·326	0·332	0·338	0·344	0·349	0·355	0·36	0·365	0·369	0·374	0·379	0·384	0·39	0·398	0·406	0·413	0·42	0·427	0·435	0·443	0·45	0·459	0·467	0·474	0·482	0·49	0·496
Niger	0·0728	0·0746	0·0761	0·0777	0·0793	0·0808	0·0822	0·0836	0·0853	0·0871	0·0887	0·0907	0·093	0·0956	0·0982	0·101	0·104	0·108	0·111	0·115	0·119	0·123	0·128	0·133	0·138	0·143	0·148	0·153	0·158	0·162
Nigeria	0·305	0·308	0·312	0·315	0·319	0·324	0·329	0·334	0·339	0·344	0·35	0·356	0·363	0·371	0·381	0·392	0·402	0·412	0·422	0·432	0·442	0·451	0·46	0·469	0·478	0·487	0·495	0·503	0·51	0·515
São Tomé and PrÍncipe	0·299	0·302	0·306	0·309	0·313	0·317	0·322	0·327	0·332	0·338	0·344	0·351	0·358	0·365	0·373	0·381	0·39	0·398	0·407	0·416	0·424	0·433	0·443	0·452	0·461	0·47	0·478	0·487	0·495	0·502
Senegal	0·227	0·233	0·239	0·245	0·251	0·257	0·262	0·267	0·272	0·277	0·282	0·286	0·29	0·295	0·299	0·304	0·308	0·313	0·318	0·324	0·33	0·336	0·342	0·348	0·354	0·361	0·368	0·375	0·382	0·389
Sierra Leone	0·207	0·209	0·21	0·212	0·215	0·218	0·218	0·218	0·219	0·218	0·219	0·221	0·224	0·229	0·234	0·239	0·245	0·252	0·26	0·267	0·275	0·283	0·292	0·304	0·314	0·321	0·328	0·335	0·342	0·347
Togo	0·266	0·272	0·278	0·281	0·286	0·291	0·296	0·302	0·306	0·31	0·313	0·317	0·32	0·323	0·327	0·33	0·334	0·338	0·342	0·347	0·352	0·358	0·364	0·371	0·379	0·386	0·394	0·402	0·411	0·417
										sdi_quintile	lower_bound	upper_bound
										Low SDI	0	0.454743
										Low-middle SDI	0.454743	0.607679
										Middle SDI	0.607679	0.689504
										High-middle SDI	0.689504	0.805129
										High SDI	0.805129	1
